# Supplementary material for: Competition of dual SF3B1mt clones in MDS-RS is associated with distinct RNA mis-splicing in hematopoietic stem cells
Source: Blood Neoplasia. 2024 Apr 12;1(2):100011. doi: 10.1016/j.bneo.2024.100011 (PMC12082108; doi:10.1016/j.bneo.2024.100011)
Supplement: Supplemental Table 1 [file BNEO_NEO-2024-000213-mmc2.xlsx]

## Sheet: Summary
	Cohort	Total patients	SF3B1mt patients (N)	SF3B1mut patients (%)	Expected 2xSF3B1mt (%)	Observed 2x SF3B1mt patients (N)	2x SF3B1mt frequency (%)	Expected 2x SF3B1mt patients by single SF3B1mt frequency (N)
	Karolinska Institutet cohort (MDS)	780	193	25	6.25	5	0.641026	49
	Kyoto University clinical cohort (Myeloid malignancies)	7722	304	4	0.16	6	0.0777001	12

## Sheet: 2xSF Mutant panorama
	Disease state	Patient code	Visit code	Sex	SF Mutation 1	SF Mut 1 Site	SF Mut 1 VAF	SF Mutation 2	SF mut 2 Site	SF Mut 2 VAF	Total SF VAF	Diagnosis
	Dual SF3B1	Patient 1	1 (N626D-dominant)	M	SF3B1	N626D	43	SF3B1	K666N	2.4	45.4	MDS-RS-SLD
			7 (Dual co-dominant)				22			24	46
			11 (K666N-dominant)				0			40.5	40.5
		Patient 2	1	M	SF3B1	K700E	23	SF3B1	K666N	15	38	MDS-RS-SLD
		Patient 3	1	F	SF3B1	K666M	29.1	SF3B1	K666N	5.5	34.6	MDS-MLD
		Patient 4	1	M	SF3B1	K666R	36.9	SF3B1	K700E	11.4	48.3	MDS-MLD
		Patient 5	1	M	SF3B1	H662D	14	SF3B1	K666N	4.6	18.6	MDS-MLD
		Patient 6	1	M	SF3B1	R625C	24.1	SF3B1	K700E	3.1	27.2	MDS (N/A)
		Patient 7	1	F	SF3B1	K666E	12.4	SF3B1	K700E	7.5	19.9	MDS-SLD
		Patient 8	1	M	SF3B1	K700E	14.8	SF3B1	H662D	4.6	19.4	MDS-RS-SLD
		Patient 9	1	M	SF3B1	E622D	29.2	SF3B1	K700E	3.8	33	MDS-RS-SLD
		Patient 10	1	M	SF3B1	R625L	19.2	SF3B1	H662Q	6.8	26	MDS-RS-SLD
		Patient 11	1	M	SF3B1	T663I	19.4	SF3B1	K700E	17.3	36.7	MDS-RS-SLD
	SF3B1 + other	Patient 12	1	M	SRSF2	P95H	42	SF3B1	K666N	41.3	83.3	AML-NOS
		Patient 13	1	M	SRSF2	P95_103del	33.6	SF3B1	G740E	28.4	62	MDS-U
		Patient 14	1	M	SRSF2	P95L	34.9	SF3B1	K666N	34.4	69.3	AML-MRC
		Patient 15	1	M	SRSF2	P95T	46.2	SF3B1	K666N	45.3	91.5	MDS-EB
		Patient 16	1	F	SF3B1	K666T	39.9	SRSF2	P95H	6.6	46.5	MDS-RS-MLD
		Patient 17	1	F	SRSF2	P95L	48.7	SF3B1	K700E	46.2	94.9	MDS-EB
		Patient 18	1	M	SF3B1	K666R	31	U2AF1	Q157R	25	56	MDS-RS-MLD
		Patient 19	1	M	SF3B1	K666T	36.7	SRSF2	P95H	35.1	71.8	MDS/MPN-RS-T
		Patient 20	1	M	U2AF1	S34Y	17.2	SF3B1	K666N	15.9	33.1	MDS-EB
		Patient 21	1	M	SRSF2	P95_103del	7.7	SF3B1	K700E	2.4	10.1	MDS-MLD
		Patient 22	1	F	SF3B1	N626S	49.2	SRSF2	P95H	40.9	90.1	MDS-RS-MLD
		Patient 23	1	F	SF3B1	K700E	41.7	SRSF2	S159*	2.2	43.9	MDS-RS-MLD
		Patient 24	1	F	SF3B1	K700E	34.7	U2AF1	Q157R	32.3	67	MDS-RS-MLD
		Patient 25	1	F	SF3B1	K700E	44.8	SRSF2	K52fs*17	14.2	59	MDS-RS-MLD
		Patient 26	1	M	SF3B1	K700E	27	SRSF2	P95H	9	36	MDS-RS-MLD
	Other 2xSF	Patient 27	1	F	U2AF1	Q157R	43.4	U2AF1	S34F	39.2	82.6	MDS-EB
		Patient 28	1	M	SRSF2	P95H	48	U2AF1	S34Y	4.1	52.1	AML-MRC
		Patient 29	1	M	SRSF2	P95_103del	26	SRSF2	P95R	3.9	29.9	MDS-MLD
		Patient 30	1	M	U2AF1	S34Y	25.1	SRSF2	P95H	24	49.1	MDS-MLD
		Patient 31	1	M	U2AF1	Q157R	35.4	U2AF1	S34Y	27.7	63.1	MDS-U
		Patient 32	1	M	U2AF1	S34Y	38.8	SRSF2	P95H	27.8	66.6	CMML
		Patient 33	1	F	U2AF1	Q157R	28.4	U2AF1	S34F	26.2	54.6	MDS (N/A)
		Patient 34	1	M	U2AF1	S34F	40.3	U2AF1	Q157R	13.6	53.9	MDS-SLD
		Patient 35	1	M	U2AF1	S34F	35.5	U2AF1	Q157R	29.1	64.6	MDS-EB
		Patient 36	1	M	SRSF2	P95R	41.3	SRSF2	P95L	12.6	53.9	MDS-MLD
		Patient 37	1	M	SRSF2	P95L	7.8	SRSF2	P95R	3.6	11.4	MDS-MLD
		Patient 38	1	M	U2AF1	S34F	44.2	U2AF1	Q157R	43.4	87.6	MDS-EB
		Patient 39	1	M	SRSF2	P95H	16	SRSF2	P96L	13.6	29.6	MDS (N/A)
		Patient 40	1	M	U2AF1	D233E	50.1	SF3B1	K666N	48.1	98.2	MDS-EB
		Patient 41	1	M	U2AF1	Q157R	45.2	SRSF2	R94_P95insR	39.1	84.3	MDS-RS-MLD

## Sheet: Patient 1 Longitudinal data
	Visit IDs					BM MNC Variant Allele Frequency			Bone marrow values			Complete Blood Counts and Biochemistry values
	Evaluation no.	Age	CBC	BM	BM visit	N626D	K666N	Total SF3B1	RS%	Blasts	Cellularity	Hemoglobin (g/dL)	MCH (pg)	MCV (fL)	S-Epo (E/L)	S-Ferritin (ug/L)	Hematocrit	Basophils (x10^9/L)	Eosinophils (x10^9/L)	Neutrophils (x10^9/L)	P-Iron (umol/L)	P-Potassium (mmol/L)	P-Creatinine (umol/L)	P-LD (ukat/L)	B-Leukocytes (x 10^9/L)	B-Lymphocytes (x10^9/L)	B-Monocytes (x10^9/L)	P-Sodium (mmol/L)	Reticulocytes (x10^9/L)	B-Thrombocytes (x10^9/L)
	1	64.22										12.1	32	103	22		0.39	0.1	0.2	2	32	4.4	76	2.8	4	1.1	0.7	139	45	330
	2	64.61										12.4	33	98			0.37	0.1	0.2	1.7		4.4	74	2.1	4.1	1.4	0.7	139	38	301
	3	64.72										13.2	33	102	16	233	0.41	0.1	0.1	2.6	34		82	2.5	5	1.3	1		44	296
	4	64.92			1	43	2.4	45.4	42	1.2	50
	5	65.2										12	32	97	20	141	0.36	0.1	0.2	3.8		4.2	76	2.5	6.7	1.2	1.4	138	37	279
	6	65.46										12.8	33	98		138	0.38	0.1	0.3	2.4		4.3	76	2.4	5.1	1.4	0.9	139	42	315
	7	65.65										12.5	33	98			0.38	0.1	0.2	1.9					4.3	1.2	1			283
	8	65.67			2	34.6	6.4	41	33	4	50
	9	65.88		No material	3
	10	65.98										12	32	98			0.36	0.1	0.2	2.6		4	78	2.9	5	1.3	0.8	138		283
	11	66.46			4	31.6	7.6	39.2	48	4	60	12.3	34	103		193	0.38	0.1	0.2	3		4.3	64		5.1	1	0.9	141	42	279
	12	67.05			5				16	4	50	12.4	32	102		236	0.39	0.1	0.2	2.8	28	3.8	71	2.4	5.1	1.1	0.9	143	42	304
	13	67.67										12.9	33	99		138	0.38	0.1	0.3	1.8		3.9	74	2.4	3.9	1.2	0.6	140		306
	14	67.74			6	30.5	12.5	43	29	1	40	13.2	33	104	17	222	0.42	0.1	0.2	1.4	26		69	3	3.9	1.4	0.8		36	280
	15	68.15										11.8	33	101	18	149	0.36	0.1	0.2	2.3	26	4.3	74	2.8	4.8	1.4	0.9	140		254
	16	68.76										13.1	33	98	13	198	0.39	0.1	0.2	2.9	34	3.7	78	2.3	5.3	1.2	0.9	139	40	360
	17	68.89										12.8	33	99	18	158	0.39	0.1	0.2	1.9	31	3.8	83	2.4	4.7	1.6	0.9	139	40	300
	18	69.21			7	22	24	46	19	2.2	30
	19	69.49										12.7	33	99	14	131	0.38	0.1	0.3	2.3	18	4.2	73	2.5	5	1.5	0.37	141	40	272
	20	70										12.7	33	97	11	102	0.38	0.1	0.2	2.4	20	4	76	2.8	5.4	1.6	1	140	60	345
	21	70.61										12.1	31	100	20	228	0.39	0.1	0.2	2.6	17	4.3	69	2.9	5.2	1.3	0.9	140	55	361
	22	70.64			8	13.6	28.2	41.8	17	1.5	40
	23	71.14										13.2	32	100	13	125	0.41	0.1	0.3	3	22	4.2	76	2.8	5.8	1.4	0.9	139	44	265
	24	71.68										12.8	31	99	12	289	0.41	0.2	0.3	3.3	15	4.2	72	2.7	6.7	1.6	1.1	140	55	461
	25	71.99										12.9	32	98			0.4	0.1	0.3	2.1					5.1	1.7	0.9			277
	26	72.71										12.7	33	99	14	53	0.38	0.1	0.4	2.7	28	4	85	3.1	6	1.6	1.1	139	71	269
	27	72.73			9	6.6	34.3	40.9	27	3.5	50
	28	73.34										12.9	32	98	15	71	0.39	0.1	0.3	3.1	33	4.1	72	3.3	6.2	1.6	1.1	141	47	226
	29	73.97										13.4	33	100		104	0.41	0.1	0.3	2.6					5.4	1.4	0.9			229
	30	74.24			10	5.2	41.4	46.6	21	2	50	13.1	33	99		107	0.39	0.1	0.1	2.8					4.9	1	0.8			225
	31	74.66										13.6	33	99	9.8	107	0.41	0.1	0.4	2.5	25	4	78	2.8	5.4	1.4	1	139	49	234
	32	75.17										12.8	32	100	12	96	0.4	0.1	0.3	2.7	20	4.1	77	3.1	5.4	1.3	0.9	140	56	229
	33	75.85										13	33	100	17	110	0.39	0.1	0.4	3	13	4.3	74	3.4	6	1.4	1	140	44	246
	34	76.39										13.8	33	100		122	0.42	0.1	0.4	3.2		4.4	77		6.4	1.7	1	140	51	227
	35	76.76			11	0	40.5	40.5	8	1	50
	36	76.96										12.7	32	100						3.8					7.6					252
	37	77.42										13.1	33	102			0.41	0.1	0.5	3.8		4.1	72	3.2	7.4	1.9	1.1	137		225
	38	78.38										13	33	101		160	0.39	0.2	0.3	4					7.2	1.6	1.1		54	214

## Sheet: Experiment map
	Disease state	Patient code	Visit code	Age at visit	Sex	SF3B1 mut 1	SF3B1 mut 1 VAF	SF3B1 mut 2	SF3B1 mut 2 VAF	Sum SF3B1 VAFs	ddPCR (BM MNC)	HSPC Flow cytometry characterization	ddPCR (HSPC)	In vitro culture	Colony-forming unit assay and colony WGS	10X scRNAseq	TARGET-seq scRNAseq
	MDS	Patient 1	1	64.92	M	N626D	43	K666N	2.4	45.4	1	0	0	0	0	0	0
			2	65.67			34.6		6.4	41	1	0	0	0	0	0	0
			3	65.88							0	0	0	0	0	0	0
			4	66.46			31.6		7.6	39.2	1	1	0	0	1	0	0
			5	67.05							0	0	0	0	0	1	0
			6	67.74			30.5		12.5	43	1	1	1	0	0	0	1
			7	69.21			22		24	46	1	1	0	1	1	0	0
			8	70.64			13.6		28.2	41.8	1	0	0	0	0	0	0
			9	72.73			6.6		34.3	40.9	1	0	1	0	0	0	0
			10	74.24			5.2		41.4	46.6	1	1	1	0	0	1	1
			11	76.76			0		40.5	40.5	1	0	1	0	0	0	0
		Patient 2	1	82	M	K700E	23	K666N	15	38	0	0	0	1	1	0	0
	NBM	Healthy control 1	1	37	M						0	0	0	0	0	1	0
		Healthy control 2	1	78	M						0	0	0	0	0	0	1
		Healthy control 3	1	74	M						0	0	0	0	0	0	1
		Healthy control 4	1	74	M						0	0	0	0	0	0	1
