# Supplementary material for: Competition of dual SF3B1mt clones in MDS-RS is associated with distinct RNA mis-splicing in hematopoietic stem cells
Source: Blood Neoplasia. 2024 Apr 12;1(2):100011. doi: 10.1016/j.bneo.2024.100011 (PMC12082108; doi:10.1016/j.bneo.2024.100011)
Supplement: Supplemental Table 2 [file BNEO_NEO-2024-000213-mmc3.xlsx]

## Sheet: Sup. Table 1
Patient 1, 23 months post-diagnosis				Patient 1, 57 months post-diagnosis				Patient 2
Colony	Genotype	Total yield (ng)		Colony	Genotype	Total yield (ng)		Colony	Genotype	Total yield (ng)		Legend
HSC1	-	0.0242		HSC1	K666N	233		HSC1	-	0.7458
HSC2	K666N	6.842		HSC2	-	3		HSC2	K666N	7.722		Colony origin
HSC3	N626D	8.888		HSC3	K666N	47		HSC3	K666N	126.555		HSC	Hematopoietic stem cell
HSC4	N626D	9.24		HSC4	K666N	90		HSC4	-	1.2496		MPP	Multipotent progenitor cell
HSC5	-	95.48		HSC5	N626D	8		HSC5	-	0.0176		MEP	Megakaryocyte-Erythroid progenitor cell
HSC6	WT	26.092		HSC6	K666N	345		HSC6	-	27.324		GMP	Granulocyte-Monocyte progenitor cell
HSC7	-	0		HSC7	-	330		HSC7	K700E	2.64		Genotypes
HSC8	K666N	6.094		HSC8	-	215		HSC8	-	10.0958		K666N	K666N VAF ~50%, no N626D/K700E signal
HSC9	N626D	10.604		HSC9	WT	102		HSC9	K700E	0.2332		N626D	N626D VAF ~50%, no K666N signal
HSC10	N626D	1.474		HSC10	-	39		HSC10	K666N	30.844		K700E	K700E VAF ~50%, no K666N signal
HSC11	-	0.517		HSC11	K666N	10		HSC11	-	4.7652		WT	N626D/K700E & K666N VAF ~ 0%
HSC12	WT	1.0142		HSC12	-	39		HSC12	-	0.0836		-	Undetermined (No coverage or suspected cross-colony signal)
HSC13	K666N	113.08		HSC13	K666N	64		HSC13	K666N	5.06		Sequencing status (Certainty cut-off: Total amplified droplets > 200)
HSC14	K666N	18.304		HSC14	-	9		HSC14	K666N	24.0856		White background	Not sequenced
HSC15	-	0.1518		HSC15	-	0		HSC15	-	16.06		Green background	Submitted for WGS
HSC16	N626D	24.706		HSC16	-	22		HSC16	-	25.19
HSC17	N626D	12.078		HSC17	K666N	3		HSC17	-	5.698
HSC18	K666N	4.246		HSC18	-	0		HSC18	-	0.1716
HSC19	N626D	1.628		HSC19	K666N	126		HSC19	-	32.67
HSC20	N626D	3.036		HSC20	N626D	21		HSC20	-	3.278
HSC21	-	0.3234		HSC21	-	34		HSC21	K666N	60.94
HSC22	-	45.65		HSC22	K666N	37		HSC22	K666N	15.334
HSC23	N626D	56.3442		HSC23	N626D	9		HSC23	-	57.5234
HSC24	N626D	113.683		HSC24	-	145		HSC24	-	31.042
HSC25	-	113.322		HSC25	K666N	87		HSC25	K666N	0.5236
HSC26	-	0.1628		HSC26	K666N	3		HSC26	K666N	1.0802
HSC27	N626D	0.748		HSC27	K666N	111		HSC27	K666N	0.3498
HSC28	-	31.328		HSC28	-	31		HSC28	-	0.0748
HSC29	K666N	6.468		HSC29	-	208		HSC29	K700E	0.33
HSC30	-	2.6004		HSC30	-	14		HSC30	-	0.033
HSC31	N626D	1.694		HSC31	N626D	9		HSC31	-	0
HSC32	N626D	2.0922		HSC32	-	67		HSC32	K666N	0.3674
HSC33	-	98.0782		HSC33	K666N	27		HSC33	K666N	5.7794
HSC34	K666N	1.166		HSC34	K666N	3		HSC34	K666N	0.1914
HSC35	-	10.1772		HSC35	K666N	0		HSC35	-	0.0704
HSC36	N626D	4.444		HSC36	N626D	2		HSC36	-	0.9042
HSC37	K666N	6.556		HSC37	K666N	6		HSC37	K700E	0.1408
HSC38	K666N	22.88		HSC38	N626D	3		HSC38	K700E	0.2024
HSC39	N626D	7.568		HSC39	K666N	4		HSC39	-	0.5874
HSC40	K666N	8.228		HSC40	K666N	22		HSC40	K666N	1.166
HSC41	K666N	19.492		HSC41	K666N	0		HSC41	-	0.0374
HSC42	-	16.566		HSC42	N626D	3		HSC42	-	0.0176
HSC43	N626D	5.0622		HSC43	N626D	5		HSC43	K666N	11.7656
HSC44	N626D	14.85		HSC44	K666N	16		HSC44	K666N	0.638
HSC45	K666N	7.942		HSC45	K666N	3		HSC45	-	10.714
HSC46	-	40.392		HSC46	K666N	1		MPP1	K666N	4.818
HSC47	-	0.0572		HSC47	-	23		MPP2	K666N	1.452
HSC48	N626D	11.9526		HSC48	K666N	17		MPP3	K666N	0.385
HSC49	K666N	16.39		HSC49	K666N	344		MPP4	K666N	0.594
HSC50	N626D	1.65		HSC50	-	75		MPP5	-	2.4398
HSC51	K666N	15.356		HSC51	-	16		MPP6	-	2.2022
HSC52	N626D	37.004		HSC52	-	2		MPP7	WT	21.428
HSC53	N626D	2.376		HSC53	WT	2		MPP8	-	4.51
HSC54	K666N	10.67		HSC54	WT	141		MPP9	-	0.352
HSC55	N626D	28.974		HSC55	N626D	45		MPP10	K666N	70.62
HSC56	-	0		HSC56	K666N	2		MPP11	K666N	0.759
HSC57	N626D	6.732		HSC57	K666N	1		MPP12	K666N	5.39
HSC58	N626D	4.048		HSC58	K666N	3		MPP13	K666N	0.4994
HSC59	-	4.8664		HSC59	K666N	15		MPP14	K666N	100.474
HSC60	K666N	35.354		HSC60	K666N	0		MPP15	K666N	31.988
HSC61	-	26.9852		MPP1	-	28		MPP16	K666N	6.38
HSC62	-	49.588		MPP2	-	160		MPP17	K666N	2.662
HSC63	N626D	6.248		MPP3	-	137		MPP18	K666N	0.4862
HSC64	-	1.331		MPP4	-	178		MPP19	K666N	2.0856
HSC65	N626D	2.772		MPP5	-	125		MPP20	K666N	0.5456
HSC66	N626D	0.594		MPP6	-	202		MPP21	K666N	0.924
HSC67	N626D	0.1958		MPP7	-	11		MPP22	K666N	5.368
HSC68	-	0.2024		MPP8	-	187		MPP23	K666N	2.464
HSC69	-	0.0528		MPP9	K666N	177		MPP24	K666N	0.3564
MPP1	-	0.6226		MPP10	K666N	124		MPP25	K666N	3.278
MPP2	K666N	1.54		MPP11	-	44		MPP26	K666N	13.992
MPP3	K666N	11		MPP12	-	220		MPP27	-	0.0176
MPP4	K666N	4.862		MPP13	-	74		MPP28	K666N	17.534
MPP5	WT	1.694		MPP14	K666N	246		MPP29	K666N	0.429
MPP6	K666N	5.984		MPP15	-	108		MPP30	K666N	66.0198
MPP7	-	24.684		MPP16	-	50		MPP31	K666N	0.4202
MPP8	-	10.758		MPP17	-	82		MPP32	K666N	6.16
MPP9	K666N	8.756		MPP18	K666N	42		MPP33	K666N	33.6798
MPP10	WT	1.232		MPP19	K666N	159		MPP34	K666N	11.5918
MPP11	K666N	7.172		MPP20	-	61		MPP35	K666N	0.8316
MPP12	K666N	34.606		MPP21	K666N	116		MPP36	-	0.033
MPP13	-	13.7258		MPP22	-	121		MPP37	-	0.176
MPP14	K666N	40.6538		MPP23	K666N	71		MPP38	-	5.3372
MPP15	-	12.892		MPP24	K666N	92		MPP39	K666N	1.122
MPP16	K666N	1.848		GMP1	-	1		MPP40	K666N	0.2442
MPP17	K666N	2.728		GMP2	-	1		MPP41	K700E	0.3388
MPP18	K666N	3.96		GMP3	-	11		MPP42	K666N	42.2818
MPP19	K666N	0.451		GMP4	-	5		MPP43	K666N	51.216
MPP20	K666N	3.41		GMP5	-	1		MPP44	K666N	4.3318
MPP21	WT	87.516		GMP6	-	2		MPP45	K666N	4.334
MPP22	K666N	11.704		GMP7	N626D	1		MPP46	K666N	1.518
MPP23	K666N	21.5204		GMP8	WT	2		MPP47	K666N	1.87
MPP24	N626D	2.816		GMP9	WT	2		MPP48	K666N	9.592
MPP25	-	0.506		GMP10	WT	4		MPP49	K666N	33.8316
MPP26	K666N	7.832		GMP11	-	3		MPP50	K666N	65.549
MPP27	K666N	2.024		GMP12	-	0		MPP51	K666N	1.76
MPP28	K666N	8.25		GMP13	WT	1		MPP52	K666N	3.08
MPP29	K666N	0.814		GMP14	-	3		MPP53	K666N	130.9
MPP30	K666N	3.8896		GMP15	K666N	1		MPP54	-	5.9818
MPP31	K666N	14.146		GMP16	WT	1		MPP55	K666N	15.3274
MPP32	K666N	4.598		GMP17	WT	0		MPP56	-	0.0858
MPP33	-	1.826		GMP18	N626D	1		MPP57	-	1.8392
MPP34	K666N	3.344		MEP1	WT	86		MPP58	-	15.62
MPP35	K666N	12.056		MEP2	N626D	20		MPP59	K666N	4.884
MPP36	K666N	6.16		MEP3	K666N	39		MPP60	-	0.5588
MPP37	-	3.2846		MEP4	K666N	72		MPP61	K666N	9.042
MPP38	-	3.8962		MEP5	WT	40		MPP62	-	3.7576
MPP39	K666N	35.574		MEP6	WT	83		MPP63	K666N	1.54
MPP40	K666N	8.052		MEP7	K666N	45		MPP64	K666N	79.6862
MPP41	K666N	0.5852		MEP8	K666N	39		MPP65	WT	6.798
MPP42	N626D	2.816		MEP9	WT	57		MPP66	-	2.6554
MPP43	N626D	2.4904		MEP10	WT	127		MPP67	K666N	4.774
MPP44	K666N	1.54		MEP11	K666N	55		MPP68	K666N	2.596
MPP45	K666N	35.002		MEP12	K666N	47		MPP69	K666N	1.496
MPP46	K666N	7.216		MEP13	WT	50		MPP70	K700E	0.5698
MPP47	-	7.172		MEP14	K666N	8		MPP71	K666N	60.7134
MPP48	K666N	27.786		MEP15	-	25		MPP72	K666N	54.9076
MPP49	K666N	5.434		MEP16	-	15		MPP73	K666N	12.144
MPP50	-	3.74		MEP17	-	38		MPP74	-	0.2596
MPP51	K666N	1.056		MEP18	N626D	3		MPP75	WT	0.4576
MPP52	K666N	14.674						MPP76	K666N	4.4
MPP53	K666N	31.482						MPP77	K666N	7.392
MPP54	-	0.374						MPP78	K666N	3.476
MPP55	K666N	5.39						MPP79	-	0.913
MPP56	K666N	4.7916						MPP80	K666N	0.836
MPP57	K666N	1.848						MPP81	K666N	10.142
MPP58	K666N	3.168						MPP82	K700E	0.506
MPP59	K666N	36.234						MPP83	K666N	20.988
MPP60	-	0.3696						MPP84	K666N	10.45
MPP61	K666N	75.9						MPP85	WT	0.1166
MPP62	WT	0.6644						MPP86	K700E	1.936
MPP63	K666N	2.178						MPP87	K666N	0.3168
MPP64	K666N	4.972						MPP88	K666N	1.21
MPP65	-	5.9422						MPP89	K666N	1.122
MPP66	K666N	3.19						MPP90	WT	83.8574
MPP67	K666N	27.588						MPP91	K666N	10.318
MPP68	K666N	11.66						MPP92	-	0.4268
MPP69	-	38.302						MPP93	-	0.0792
MPP70	K666N	3.96						MPP94	WT	5.346
MPP71	K666N	5.016						MPP95	K666N	4.026
MPP72	K666N	1.1						MPP96	K666N	1.936
MPP73	K666N	6.996						MPP97	K666N	24.882
MPP74	-	9.614						MPP98	K666N	15.1184
MPP75	N626D	38.06						MPP99	K666N	6.006
MPP76	K666N	44.836						MPP100	K666N	94.16
MPP77	K666N	34.76						MPP101	K666N	8.03
MPP78	-	1.0076						MPP102	K666N	14.674
MPP79	K666N	0.5214						MPP103	K666N	7.986
MPP80	-	51.436						MPP104	K666N	20.438
MPP81	K666N	3.74						MPP105	K700E	6.8376
MPP82	N626D	8.47						MPP106	-	0.3366
MPP83	K666N	32.7382						MPP107	K700E	6.6836
MPP84	-	6.534						MPP108	K666N	52.492
MPP85	K666N	64.262						MPP109	K666N	9.284
MPP86	K666N	34.3244						MPP110	K666N	8.558
MPP87	-	4.2724						MPP111	K666N	4.818
MPP88	K666N	4.026						MPP112	-	4.202
MPP89	K666N	2.53						MPP113	K666N	19.316
MPP90	-	0.3564						MPP114	K666N	1.056
MPP91	-	4.598						MPP115	K666N	5.06
MPP92	K666N	54.384						MPP116	K666N	86.9
MPP93	K666N	148.986						MPP117	K666N	16.742
GMP1	N626D	1.562						MPP118	K700E	3.564
GMP2	N626D	6.776						MPP119	K666N	2.552
GMP3	-	0.1254						MPP120	K666N	54.978
GMP4	-	0.132						MPP121	K666N	132.44
GMP5	-	0.154						MPP122	K666N	102.575
GMP6	WT	0.594						MPP123	K666N	28.226
GMP7	-	0.1166						MPP124	K666N	23.232
GMP8	N626D	0.2904						MPP125	-	7.414
GMP9	-	0.7898						MPP126	K666N	25.41
GMP10	N626D	0.5632						MPP127	K666N	5.368
GMP11	-	0.0176						MPP128	K666N	19.47
GMP12	WT	5.5						MPP129	K666N	13.64
GMP13	-	0.0968						MPP130	-	8.404
GMP14	N626D	0.3432						MPP131	K666N	10.648
GMP15	WT	4.961						MPP132	K666N	1.012
GMP16	-	0.0198						MPP133	K666N	8.536
GMP17	-	0.0462						MPP134	K666N	1.848
MEP1	WT	35.4442						MPP135	-	30.6064
MEP2	K666N	32.67						MPP136	K666N	4.18
MEP3	WT	27.06						MPP137	WT	3.168
MEP4	WT	77.4686						MPP138	K666N	11.088
MEP5	K666N	27.06						MPP139	-	0.0528
MEP6	N626D	3.322						MPP140	-	0
MEP7	N626D	1.276						MPP141	K666N	3.014
MEP8	N626D	0.704						MPP142	-	0.594
MEP9	WT	2.002						MPP143	K666N	4.774
MEP10	N626D	4.246						MPP144	WT	0.352
MEP11	N626D	1.518						MPP145	-	0.0264
MEP12	K666N	7.81						MPP146	K666N	0.44
MEP13	WT	37.642						MPP147	K666N	35.31
MEP14	N626D	5.786						MPP148	K666N	9.2136
MEP15	K666N	45.254						MPP149	-	0.0682
MEP16	WT	15.884						MPP150	WT	1.144
MEP17	K666N	15.884						GMP1	-	0.0286
MEP18	WT	30.118						GMP2	K666N	2.684
MEP19	WT	23.6038						GMP3	K666N	0.594
MEP20	K666N	2.992						GMP4	-	0
MEP21	K666N	35.75						GMP5	WT	0.352
MEP22	WT	41.58						GMP6	-	0.2156
MEP23	-	42.284						GMP7	-	0
MEP24	N626D	58.806						GMP8	-	0
MEP25	N626D	9.724						GMP9	WT	4.268
MEP26	N626D	18.6538						GMP10	WT	3.256
MEP27	N626D	24.7016						GMP11	WT	1.65
MEP28	N626D	17.182						GMP12	WT	1.1
MEP29	N626D	4.576						GMP13	K666N	0.396
MEP30	N626D	7.832						GMP14	-	0.0286
MEP31	N626D	20.394						GMP15	K666N	0.7392
MEP32	-	18.0686						GMP16	WT	1.804
MEP33	K666N	5.0556						GMP17	-	0
MEP34	K666N	13.552						GMP18	K666N	2.3342
MEP35	N626D	2.882						GMP19	WT	0.2706
MEP36	N626D	8.646						GMP20	-	0.088
MEP37	-	1.6962						GMP21	K666N	0.3652
MEP38	N626D	22.1562						GMP22	-	0.1452
MEP39	N626D	0.5016						GMP23	WT	0.418
MEP40	N626D	3.74						GMP24	-	0.099
MEP41	N626D	3.454						GMP25	WT	0.2178
MEP42	N626D	0.792						GMP26	WT	0.858
MEP43	N626D	3.96						GMP27	WT	1.474
MEP44	WT	6.556						GMP28	-	0.044
MEP45	K666N	6.666						GMP29	-	0
MEP46	N626D	5.192						GMP30	-	0.022
MEP47	N626D	2.09						GMP31	-	0.0902
MEP48	N626D	0.1386						GMP32	WT	0.2574
MEP49	WT	0.924						GMP33	-	0.0396
MEP50	N626D	4.004						GMP34	-	0.0748
MEP51	K666N	0.4092						MEP1	-	0
MEP52	N626D	3.894						MEP2	WT	10.802
MEP53	N626D	9.68						MEP3	K666N	1.012
MEP54	N626D	4.18						MEP4	K666N	0.4466
MEP55	N626D	4.246						MEP5	WT	10.758
MEP56	N626D	9.812						MEP6	WT	0.66
MEP57	N626D	1.144						MEP7	WT	0.1914
MEP58	N626D	0.517						MEP8	-	0.0682
MEP59	K666N	6.82						MEP9	K666N	0.1562
MEP60	WT	12.298						MEP10	-	0.0506
MEP61	K666N	22.0902						MEP11	-	0.0264
MEP62	N626D	3.212
MEP63	N626D	8.976
MEP64	WT	18.766
MEP65	WT	6.578
MEP66	K666N	2.31
MEP67	WT	11.3366
MEP68	K666N	0.2992
MEP69	K666N	1.254
MEP70	-	0
MEP71	-	0.1826
MEP72	-	0.0418
MEP73	WT	18.546
MEP74	N626D	29.964
MEP75	K666N	2.596
MEP76	-	0.154
MEP77	K666N	5.346
MEP78	K666N	13.948
MEP79	-	5.896
MEP80	WT	22.33
MEP81	-	12.408
MEP82	K666N	1.474
MEP83	-	2.1912
MEP84	K666N	5.764
MEP85	-	5.7508
MEP86	N626D	7.4954
MEP87	N626D	3.058
MEP88	N626D	1.958
MEP89	N626D	0.7392
MEP90	K666N	3.894
