# Supplementary material for: Competition of dual SF3B1mt clones in MDS-RS is associated with distinct RNA mis-splicing in hematopoietic stem cells
Source: Blood Neoplasia. 2024 Apr 12;1(2):100011. doi: 10.1016/j.bneo.2024.100011 (PMC12082108; doi:10.1016/j.bneo.2024.100011)
Supplement: Supplemental Table 3 [file BNEO_NEO-2024-000213-mmc4.xlsx]

## Sheet: A3SS
EventType	GeneID	geneSymbol	chr	strand	IJC_Mut	SJC_Mut	IJC_Comp	SJC_Comp	PValue	FDR	IncLevel_Mut	IncLevel_Comp	IncLevelDifference_Mut_vs_Comp	MeanPSI_Mut	MeanPSI_Comp	IGV_Coordinates
A3SS	ENSG00000125354	SEPTIN6	chrX	-	545,58	937,66	4,65,53	738,878,1380	0	0	0.343,0.441	0.005,0.062,0.033	0.359	0.392	0.0333333	chrX:119625314-119629337
A3SS	ENSG00000115652	UXS1	chr2	-	268,60	17,4	22,171,296	84,147,252	0	0	0.935,0.932	0.192,0.514,0.516	0.526	0.9335	0.407333	chr2:106164715-106166075
A3SS	ENSG00000142864	SERBP1	chr1	-	1244,185	134,1	705,680,612	822,410,408	0	0	0.892,0.994	0.433,0.597,0.572	0.409	0.943	0.534	chr1:67424867-67425102
A3SS	ENSG00000125991	ERGIC3	chr20	+	263,95	622,127	27,35,72	1135,1009,2668	0	0	0.274,0.4	0.021,0.03,0.024	0.312	0.337	0.025	chr20:35556251-35557129
A3SS	ENSG00000035681	NSMAF	chr8	-	192,7	96,4	203,312,517	2,5,13	0	0	0.642,0.611	0.989,0.982,0.973	-0.355	0.6265	0.981333	chr8:58589431-58590026
A3SS	ENSG00000163702	IL17RC	chr3	+	101,36	232,127	0,1,0	242,339,609	0	0	0.273,0.196	0.0,0.003,0.0	0.234	0.2345	0.001	chr3:9918589-9920622
A3SS	ENSG00000270629	NBPF14	chr1	-	319,20	178,8	34,88,13	204,243,339	0	0	0.63,0.703	0.137,0.256,0.035	0.524	0.6665	0.142667	chr1:148639995-148679481
A3SS	ENSG00000137133	HINT2	chr9	-	893,89	1248,59	0,26,0	955,820,1329	0	0	0.4,0.584	0.0,0.029,0.0	0.482	0.492	0.00966667	chr9:35812940-35813285
A3SS	ENSG00000134802	SLC43A3	chr11	-	97,13	101,2	85,201,132	0,0,0	4.09206e-12	1.78832e-10	0.392,0.814	1.0,1.0,1.0	-0.397	0.603	1	chr11:57425968-57426607
A3SS	ENSG00000181513	ACBD4	chr17	+	93,3	126,12	18,21,4	337,197,215	5.96192e-10	1.7683e-08	0.42,0.197	0.05,0.095,0.018	0.254	0.3085	0.0543333	chr17:45137810-45138008
A3SS	ENSG00000182179	UBA7	chr3	-	158,54	30,0	604,1063,2745	0,0,0	1.94567e-07	3.32592e-06	0.593,1.0	1.0,1.0,1.0	-0.204	0.7965	1	chr3:49810963-49811889
A3SS	ENSG00000136451	VEZF1	chr17	-	254,65	755,32	0,309,180	975,705,1540	2.45074e-05	0.000246546	0.231,0.644	0.0,0.281,0.094	0.313	0.4375	0.125	chr17:57980582-57981892
A3SS	ENSG00000155463	OXA1L	chr14	+	106,36	130,182	1,0,0	429,491,342	0	0	0.427,0.153	0.002,0.0,0.0	0.289	0.29	0.000666667	chr14:22768151-22769954
A3SS	ENSG00000242612	DECR2	chr16	+	23,8	28,151	5,1,0	111,97,299	8.7931e-08	1.23803e-06	0.401,0.041	0.035,0.008,0.0	0.207	0.221	0.0143333	chr16:407540-410387
A3SS	ENSG00000171703	TCEA2	chr20	+	100,290	201,802	21,14,46	1752,703,1980	0	0	0.315,0.251	0.011,0.018,0.021	0.266	0.283	0.0166667	chr20:64070615-64071961
A3SS	ENSG00000136051	WASHC4	chr12	+	34,100	134,150	8,21,4	139,352,507	0	0	0.19,0.382	0.051,0.052,0.007	0.249	0.286	0.0366667	chr12:105120577-105121224
A3SS	ENSG00000135596	MICAL1	chr6	-	65,206	78,227	10,12,0	210,94,244	0	0	0.434,0.455	0.042,0.105,0.0	0.396	0.4445	0.049	chr6:109445750-109446155
A3SS	ENSG00000187862	TTC24	chr1	+	367,551	1,41	32,0,1	150,184,294	0	0	0.997,0.924	0.162,0.0,0.003	0.905	0.9605	0.055	chr1:156583150-156583470
A3SS	ENSG00000135341	MAP3K7	chr6	-	78,549	145,150	20,14,93	180,627,382	3.71738e-07	4.51208e-06	0.322,0.763	0.089,0.019,0.177	0.448	0.5425	0.095	chr6:90560055-90561641
A3SS	ENSG00000048740	CELF2	chr10	+	318,393	93,663	56,216,186	537,504,954	9.30031e-05	0.000597473	0.753,0.346	0.085,0.277,0.148	0.379	0.5495	0.17	chr10:11314238-11321406
A3SS	ENSG00000176915	ANKLE2	chr12	-	158,145	34,78	237,137,359	29,0,26	2.15001e-07	2.78198e-06	0.752,0.549	0.842,1.0,0.9	-0.263	0.6505	0.914	chr12:132734364-132735425
A3SS	ENSG00000130244	FAM98C	chr19	+	164,78	22,80	100,318,95	10,3,0	2.90186e-07	3.62063e-06	0.861,0.447	0.892,0.989,1.0	-0.306	0.654	0.960333	chr19:38405093-38405441
A3SS	ENSG00000004975	DVL2	chr17	-	72,132	31,27	452,462,686	0,0,55	9.99201e-16	5.94014e-14	0.61,0.767	1.0,1.0,0.894	-0.276	0.6885	0.964667	chr17:7227634-7227996
A3SS	ENSG00000131503	ANKHD1	chr5	+	125,280	47,55	645,219,912	0,15,3	0	0	0.685,0.806	1.0,0.923,0.996	-0.227	0.7455	0.973	chr5:140436237-140438637
A3SS	ENSG00000182179	UBA7	chr3	-	33,298	47,53	418,216,1540	0,6,24	2.37407e-11	6.80401e-10	0.395,0.84	1.0,0.971,0.984	-0.368	0.6175	0.985	chr3:49810963-49811292
A3SS	ENSG00000133265	HSPBP1	chr19	-	153,367	66,213	388,379,1032	1,1,24	0	0	0.683,0.616	0.997,0.997,0.976	-0.34	0.6495	0.99	chr19:55265257-55265905
A3SS	ENSG00000145020	AMT	chr3	-	175,162	43,266	318,106,125	0,0,3	1.04361e-14	5.35813e-13	0.792,0.363	1.0,1.0,0.975	-0.414	0.5775	0.991667	chr3:49416773-49417634
A3SS	ENSG00000158850	B4GALT3	chr1	-	72,458	84,151	92,176,265	1,0,0	0	0	0.423,0.722	0.987,1.0,1.0	-0.423	0.5725	0.995667	chr1:161171945-161172246
A3SS	ENSG00000125734	GPR108	chr19	-	406,519	61,218	1026,269,1472	0,0,8	0	0	0.828,0.633	1.0,1.0,0.993	-0.267	0.7305	0.997667	chr19:6730966-6731218
A3SS	ENSG00000137145	DENND4C	chr9	+	23,186	41,123	235,172,444	0,0,0	0	0	0.34,0.582	1.0,1.0,1.0	-0.539	0.461	1	chr9:19288645-19290896
A3SS	ENSG00000137409	MTCH1	chr6	-	71,121	34,13	151,185,650	0,0,0	0	0	0.634,0.885	1.0,1.0,1.0	-0.24	0.7595	1	chr6:36969666-36970425
A3SS	ENSG00000114626	ABTB1	chr3	+	133,153	2,40	608,290,331	0,0,0	7.7226e-10	1.68319e-08	0.966,0.62	1.0,1.0,1.0	-0.207	0.793	1	chr3:127676561-127677306
A3SS	ENSG00000150433	TMEM218	chr11	-	121,18	83,22	14,10,46	165,135,223	0	0	0.543,0.4	0.065,0.057,0.144	0.383	0.4715	0.0886667	chr11:125102111-125102753
A3SS	ENSG00000127586	CHTF18	chr16	+	139,3	164,1	3,1,1	69,49,355	1.11022e-16	2.00819e-14	0.428,0.726	0.037,0.018,0.002	0.558	0.577	0.019	chr16:793254-794212
A3SS	ENSG00000135655	USP15	chr12	+	191,17	95,7	245,121,485	0,0,0	0	0	0.627,0.67	1.0,1.0,1.0	-0.351	0.6485	1	chr12:62389494-62389719
A3SS	ENSG00000129484	PARP2	chr14	+	224,15	103,6	448,300,627	5,5,66	0	0	0.649,0.68	0.987,0.981,0.89	-0.288	0.6645	0.952667	chr14:20354227-20354967
A3SS	ENSG00000198960	ARMCX6	chrX	-	625,28	136,3	369,116,632	27,0,0	6.4066e-11	3.93509e-09	0.608,0.759	0.822,1.0,1.0	-0.257	0.6835	0.940667	chrX:101615097-101616691
A3SS	ENSG00000146223	RPL7L1	chr6	+	50,46	72,101	36,14,308	0,0,40	0	0	0.193,0.136	1.0,1.0,0.726	-0.744	0.1645	0.908667	chr6:42884730-42886490
A3SS	ENSG00000162298	SYVN1	chr11	-	156,171	323,453	56,0,0	523,264,988	0	0	0.302,0.253	0.088,0.0,0.0	0.248	0.2775	0.0293333	chr11:65133139-65133489
A3SS	ENSG00000171307	ZDHHC16	chr10	+	179,119	310,316	63,16,45	553,301,904	0	0	0.336,0.248	0.091,0.045,0.042	0.233	0.292	0.0593333	chr10:97454779-97455803
A3SS	ENSG00000163161	ERCC3	chr2	-	77,205	259,185	16,4,12	84,94,458	6.77089e-10	2.41265e-08	0.21,0.497	0.145,0.037,0.023	0.285	0.3535	0.0683333	chr2:127289316-127289708
A3SS	ENSG00000101407	TTI1	chr20	-	60,35	45,64	0,0,0	152,92,340	0	0	0.545,0.329	0.0,0.0,0.0	0.437	0.437	0	chr20:38002607-38006216
A3SS	ENSG00000119446	RBM18	chr9	-	69,53	33,97	139,124,207	0,3,1	0	0	0.662,0.339	1.0,0.975,0.995	-0.49	0.5005	0.99	chr9:122261359-122264734
A3SS	ENSG00000069943	PIGB	chr15	+	103,70	27,37	187,53,340	26,0,31	2.06108e-06	2.82776e-05	0.746,0.592	0.847,1.0,0.894	-0.245	0.669	0.913667	chr15:55339298-55340843
A3SS	ENSG00000165948	IFI27L1	chr14	+	444,320	148,97	263,714,729	0,74,48	0	0	0.685,0.705	1.0,0.875,0.917	-0.236	0.695	0.930667	chr14:94100751-94101995
A3SS	ENSG00000205531	NAP1L4	chr11	-	171,221	272,530	0,0,0	644,547,1189	0	0	0.336,0.251	0.0,0.0,0.0	0.293	0.2935	0	chr11:2972081-2976043
A3SS	ENSG00000179583	CIITA	chr16	+	149,618	58,990	1,100,12	683,438,594	2.22045e-16	1.43559e-14	0.485,0.186	0.001,0.077,0.007	0.307	0.3355	0.0283333	chr16:10901538-10902124
A3SS	ENSG00000149150	SLC43A1	chr11	-	148,198	95,198	4,15,12	189,275,276	0	0	0.545,0.434	0.016,0.04,0.032	0.46	0.4895	0.0293333	chr11:57501131-57513977
A3SS	ENSG00000117480	FAAH	chr1	+	141,263	164,261	43,34,8	370,111,431	0	0	0.297,0.331	0.054,0.131,0.009	0.249	0.314	0.0646667	chr1:46410834-46411671
A3SS	ENSG00000114107	CEP70	chr3	-	87,174	133,252	78,30,58	227,200,467	2.68674e-14	1.29625e-12	0.327,0.339	0.203,0.1,0.084	0.204	0.333	0.129	chr3:138572838-138591873
A3SS	ENSG00000141551	CSNK1D	chr17	-	198,162	26,18	132,49,3	60,141,103	0	0	0.664,0.7	0.363,0.083,0.007	0.531	0.682	0.151	chr17:82245955-82248894
A3SS	ENSG00000037474	NSUN2	chr5	-	25,160	39,184	169,250,167	0,43,9	0	0	0.344,0.416	1.0,0.826,0.938	-0.541	0.38	0.921333	chr5:6605266-6606839
A3SS	ENSG00000166477	LEO1	chr15	-	102,209	31,103	134,191,418	0,50,1	7.16316e-13	2.76754e-11	0.748,0.647	1.0,0.775,0.997	-0.226	0.6975	0.924	chr15:51958721-51959918
A3SS	ENSG00000117400	MPL	chr1	+	314,963	70,229	811,809,1900	6,14,0	0	0	0.667,0.653	0.984,0.963,1.0	-0.322	0.66	0.982333	chr1:43338211-43338740
A3SS	ENSG00000128739	SNRPN	chr15	+	422,1266	474,539	1867,1699,2488	0,49,0	0	0	0.348,0.585	1.0,0.954,1.0	-0.518	0.4665	0.984667	chr15:24968062-24974476
A3SS	ENSG00000107021	TBC1D13	chr9	+	24,168	24,19	114,103,376	1,0,0	2.75064e-11	7.81329e-10	0.413,0.861	0.988,1.0,1.0	-0.359	0.637	0.996	chr9:128804099-128806039
A3SS	ENSG00000213676	ATF6B	chr6	-	92,273	40,108	470,363,631	2,0,1	0	0	0.64,0.661	0.995,1.0,0.998	-0.347	0.6505	0.997667	chr6:32127082-32127461
A3SS	ENSG00000165795	NDRG2	chr14	-	52,126	99,35	90,78,248	0,0,0	0	0	0.187,0.611	1.0,1.0,1.0	-0.601	0.399	1	chr14:21018437-21018782
A3SS	ENSG00000226124	FTCDNL1	chr2	-	22,117	49,56	97,187,182	0,0,0	0	0	0.282,0.647	1.0,1.0,1.0	-0.535	0.4645	1	chr2:199848827-199850759
A3SS	ENSG00000064545	TMEM161A	chr19	-	153,321	117,40	108,354,473	0,0,0	2.22045e-16	1.43559e-14	0.465,0.842	1.0,1.0,1.0	-0.347	0.6535	1	chr19:19132331-19132676
A3SS	ENSG00000134516	DOCK2	chr5	+	411,163	95,62	317,455,221	0,0,0	0	0	0.732,0.624	1.0,1.0,1.0	-0.322	0.678	1	chr5:170080263-170082004
A3SS	ENSG00000051596	THOC3	chr5	-	147,507	70,37	184,165,515	0,0,0	7.77156e-16	4.69275e-14	0.61,0.911	1.0,1.0,1.0	-0.24	0.7605	1	chr5:175964930-175967130
A3SS	ENSG00000128563	PRKRIP1	chr7	+	130,183	3,95	107,7,194	0,0,0	6.02133e-08	8.83282e-07	0.968,0.575	1.0,1.0,1.0	-0.229	0.7715	1	chr7:102364391-102366095
A3SS	ENSG00000151287	TEX30	chr13	-	41,30	152,76	6,0,8	147,69,252	0	0	0.198,0.265	0.036,0.0,0.028	0.21	0.2315	0.0213333	chr13:102769991-102773701
A3SS	ENSG00000162961	DPY30	chr2	-	39,35	64,204	4,8,7	80,78,216	1.75082e-07	3.27737e-06	0.372,0.143	0.046,0.091,0.031	0.202	0.2575	0.056	chr2:32011865-32023441
A3SS	ENSG00000149547	EI24	chr11	+	106,165	305,405	0,16,0	419,207,870	0	0	0.243,0.274	0.0,0.067,0.0	0.236	0.2585	0.0223333	chr11:125572549-125575428
A3SS	ENSG00000008128	CDK11A	chr1	-	118,50	169,174	0,0,0	230,443,243	0	0	0.372,0.196	0.0,0.0,0.0	0.284	0.284	0	chr1:1712243-1716365
A3SS	ENSG00000124784	RIOK1	chr6	+	139,101	273,187	7,18,24	307,153,743	0	0	0.28,0.292	0.017,0.082,0.024	0.245	0.286	0.041	chr6:7393283-7395163
A3SS	ENSG00000169062	UPF3A	chr13	+	135,114	203,213	25,58,57	354,250,268	2.22045e-16	2.4358e-14	0.34,0.293	0.052,0.153,0.142	0.201	0.3165	0.115667	chr13:114282923-114286420
A3SS	ENSG00000111364	DDX55	chr12	+	321,82	214,238	22,22,112	211,165,510	8.68937e-05	0.000704829	0.51,0.193	0.067,0.085,0.132	0.257	0.3515	0.0946667	chr12:123602236-123606001
A3SS	ENSG00000197993	KEL	chr7	-	38,106	43,106	8,15,84	98,200,280	0	0	0.444,0.475	0.069,0.063,0.213	0.345	0.4595	0.115	chr7:142954444-142957846
A3SS	ENSG00000030066	NUP160	chr11	-	203,215	81,104	143,49,496	28,0,2	1.11022e-16	1.2912e-14	0.65,0.605	0.791,1.0,0.995	-0.301	0.6275	0.928667	chr11:47783052-47784941
A3SS	ENSG00000037474	NSUN2	chr5	-	100,195	72,49	187,101,468	1,7,0	0	0	0.532,0.765	0.994,0.922,1.0	-0.323	0.6485	0.972	chr5:6605132-6606839
A3SS	ENSG00000109736	MFSD10	chr4	-	191,118	30,51	169,169,450	7,0,0	0	0	0.808,0.604	0.941,1.0,1.0	-0.274	0.706	0.980333	chr4:2930544-2931080
A3SS	ENSG00000144747	TMF1	chr3	-	237,105	33,12	250,34,113	0,0,0	0	0	0.687,0.728	1.0,1.0,1.0	-0.292	0.7075	1	chr3:69048111-69051964
A3SS	ENSG00000114933	INO80D	chr2	-	177,260	40,51	170,575,342	0,8,6	0	0	0.733,0.76	1.0,0.978,0.973	-0.237	0.7465	0.983667	chr2:206062778-206063170
A3SS	ENSG00000131269	ABCB7	chrX	-	73,141	16,35	172,130,437	2,0,4	0	0	0.768,0.745	0.984,1.0,0.988	-0.234	0.7565	0.990667	chrX:75065049-75069026
A3SS	ENSG00000140280	LYSMD2	chr15	-	158,333	60,12	425,206,439	3,0,0	4.50098e-11	2.05465e-09	0.584,0.937	0.987,1.0,1.0	-0.235	0.7605	0.995667	chr15:51724769-51737369
A3SS	ENSG00000171103	TRMT61B	chr2	-	73,97	10,33	233,51,346	0,0,0	0	0	0.861,0.715	1.0,1.0,1.0	-0.212	0.788	1	chr2:28851051-28852427
A3SS	ENSG00000100722	ZC3H14	chr14	+	182,14	296,5	5,7,5	283,495,690	0	0	0.217,0.558	0.008,0.006,0.003	0.382	0.3875	0.00566667	chr14:88563673-88568173
A3SS	ENSG00000165819	METTL3	chr14	-	936,208	191,96	753,614,1256	0,0,2	0	0	0.762,0.586	1.0,1.0,0.998	-0.325	0.674	0.999333	chr14:21501707-21503192
A3SS	ENSG00000134779	TPGS2	chr18	-	86,81	92,97	573,194,563	0,6,0	0	0	0.362,0.336	1.0,0.951,1.0	-0.635	0.349	0.983667	chr18:36786552-36798468
A3SS	ENSG00000055044	NOP58	chr2	+	128,1	424,2	4,2,5	387,229,674	0	0	0.209,0.305	0.009,0.008,0.006	0.249	0.257	0.00766667	chr2:202292883-202297533
A3SS	ENSG00000163319	MRPS18C	chr4	+	272,135	1114,232	33,35,44	1096,1401,1124	0	0	0.176,0.338	0.026,0.021,0.033	0.23	0.257	0.0266667	chr4:83456938-83458449
A3SS	ENSG00000087088	BAX	chr19	+	259,42	210,14	0,39,26	153,558,184	0	0	0.481,0.693	0.0,0.05,0.096	0.538	0.587	0.0486667	chr19:48960894-48961656
A3SS	ENSG00000155903	RASA2	chr3	+	598,97	258,79	81,29,2	225,235,1112	0	0	0.654,0.5	0.227,0.091,0.001	0.471	0.577	0.106333	chr3:141553920-141555932
A3SS	ENSG00000100603	SNW1	chr14	-	200,10	982,13	24,22,47	714,1136,1528	3.0322e-11	1.1615e-09	0.152,0.404	0.029,0.017,0.026	0.254	0.278	0.024	chr14:77736950-77738797
A3SS	ENSG00000156171	DRAM2	chr1	-	342,7	143,0	222,114,811	0,0,0	1.52932e-08	3.35722e-07	0.587,1.0	1.0,1.0,1.0	-0.207	0.7935	1	chr1:111120495-111122635
A3SS	ENSG00000205758	CRYZL1	chr21	-	436,247	1202,157	40,101,510	1549,1476,1359	6.83905e-07	1.03367e-05	0.225,0.558	0.02,0.052,0.231	0.291	0.3915	0.101	chr21:33599129-33602253
A3SS	ENSG00000168385	SEPTIN2	chr2	+	233,3	517,11	27,7,28	640,549,1217	0	0	0.289,0.198	0.037,0.011,0.02	0.221	0.2435	0.0226667	chr2:241335192-241336118
A3SS	ENSG00000196684	HSH2D	chr19	+	92,27	404,38	6,3,18	487,491,926	0	0	0.146,0.347	0.009,0.005,0.014	0.237	0.2465	0.00933333	chr19:16153188-16154511
A3SS	ENSG00000263001	GTF2I	chr7	+	19,13	165,16	5,3,2	325,234,510	3.70028e-11	2.32885e-09	0.093,0.42	0.014,0.011,0.003	0.247	0.2565	0.00933333	chr7:74716930-74718961
A3SS	ENSG00000163374	YY1AP1	chr1	-	143,37	341,61	4,0,0	211,84,592	0	0	0.27,0.348	0.016,0.0,0.0	0.304	0.309	0.00533333	chr1:155660719-155661326
A3SS	ENSG00000154832	CXXC1	chr18	-	307,4	132,3	225,119,448	18,0,2	0	0	0.578,0.44	0.88,1.0,0.992	-0.448	0.509	0.957333	chr18:50284903-50285768
A3SS	ENSG00000154814	OXNAD1	chr3	+	224,26	105,19	30,21,70	417,91,341	0	0	0.658,0.553	0.061,0.172,0.156	0.476	0.6055	0.129667	chr3:16269255-16271091
A3SS	ENSG00000004897	CDC27	chr17	-	209,7	193,2	51,10,26	241,154,277	2.79746e-09	1.17698e-07	0.491,0.757	0.159,0.055,0.077	0.527	0.624	0.097	chr17:47151785-47154691
A3SS	ENSG00000058272	PPP1R12A	chr12	-	334,18	83,8	390,191,304	0,11,26	2.07956e-12	1.6821e-10	0.764,0.644	1.0,0.933,0.904	-0.242	0.704	0.945667	chr12:79806145-79807245
A3SS	ENSG00000107672	NSMCE4A	chr10	-	7,434	0,198	19,15	267,278	4.44089e-15	4.02046e-13	1.0,0.66	0.059,0.046	0.778	0.83	0.0525	chr10:121973983-121974893
A3SS	ENSG00000115204	MPV17	chr2	-	105,459	0,113	375,191	159,74	0.000126683	0.000919114	1.0,0.725	0.605,0.627	0.247	0.8625	0.616	chr2:27312973-27322467
A3SS	ENSG00000104783	KCNN4	chr19	-	21,274	0,56	168,48	180,25	1.07666e-05	0.000109468	1.0,0.805	0.44,0.618	0.374	0.9025	0.529	chr19:43771979-43774211
A3SS	ENSG00000184162	NR2C2AP	chr19	-	52,324	0,33	46,18	194,154	0	0	1.0,0.818	0.098,0.051	0.835	0.909	0.0745	chr19:19202316-19202810
A3SS	ENSG00000115211	EIF2B4	chr2	-	1,686	0,0	924,123	67,32	2.9976e-15	2.85337e-13	1.0,1.0	0.833,0.582	0.292	1	0.7075	chr2:27367401-27368044
A3SS	ENSG00000196312	MFSD14C	chr9	-	121,496	0,0	416,362	32,6	1.21585e-08	2.83665e-07	1.0,1.0	0.629,0.887	0.242	1	0.758	chr9:96942892-96949574
A3SS	ENSG00000178026	LRRC75B	chr22	-	237,2	63,23	713,403	68,35	1.96779e-08	6.60635e-07	0.316,0.011	0.563,0.586	-0.411	0.1635	0.5745	chr22:24588193-24589840
A3SS	ENSG00000154144	TBRG1	chr11	+	308,0	384,13	323,202	93,96	3.63406e-05	0.000442317	0.332,0.0	0.683,0.566	-0.459	0.166	0.6245	chr11:124625883-124627070
A3SS	ENSG00000133997	MED6	chr14	-	153,25	273,26	43,29	219,382	4.70568e-12	4.13374e-10	0.329,0.457	0.147,0.062	0.289	0.393	0.1045	chr14:70592859-70593315
A3SS	ENSG00000182552	RWDD4	chr4	-	706,16	94,6	210,427	5,11	1.59432e-06	3.06255e-05	0.764,0.535	0.948,0.944	-0.296	0.6495	0.946	chr4:183650959-183655900
A3SS	ENSG00000100749	VRK1	chr14	+	959,47	100,32	1256,1017	27,27	4.46506e-09	1.84111e-07	0.904,0.59	0.979,0.974	-0.229	0.747	0.9765	chr14:96860715-96876140
A3SS	ENSG00000162664	ZNF326	chr1	+	307,43	0,3	188,379	34,46	5.18639e-10	2.76421e-08	1.0,0.838	0.666,0.748	0.212	0.919	0.707	chr1:90005224-90007770
A3SS	ENSG00000141002	TCF25	chr16	+	838,10	5,0	266,405	43,148	0	0	0.992,1.0	0.826,0.678	0.244	0.996	0.752	chr16:89893838-89895157
A3SS	ENSG00000143971	ETAA1	chr2	+	291,31	0,0	699,909	11,37	8.0072e-07	1.69809e-05	1.0,1.0	0.814,0.629	0.278	1	0.7215	chr2:67402954-67405355
A3SS	ENSG00000228727	SAPCD1	chr6	+	278,47	0,0	34,127	19,26	2.22045e-16	4.79121e-14	1.0,1.0	0.622,0.818	0.28	1	0.72	chr6:31763535-31764179
A3SS	ENSG00000082212	ME2	chr18	+	371,8	0,0	253,206	59,32	0	0	1.0,1.0	0.766,0.831	0.202	1	0.7985	chr18:50940366-50947566

## Sheet: SE
EventType	GeneID	geneSymbol	chr	strand	IJC_Mut	SJC_Mut	IJC_Comp	SJC_Comp	PValue	FDR	IncLevel_Mut	IncLevel_Comp	IncLevelDifference_Mut_vs_Comp	MeanPSI_Mut	MeanPSI_Comp	IGV_Coordinates
SE	ENSG00000110455	ACCS	chr11	+	522,429	67,58	268,260,554	0,0,0	0	0	0.793,0.784	1.0,1.0,1.0	-0.212	0.7885	1	chr11:44083148-44084242
SE	ENSG00000151726	ACSL1	chr4	-	14,212	4,40	100,434,773	0,0,0	0	0	0.68,0.763	1.0,1.0,1.0	-0.278	0.7215	1	chr4:184764832-184766722
SE	ENSG00000196510	ANAPC7	chr12	-	322,287	28,107	878,520,1640	0,0,50	2.861e-11	5.8281e-10	0.832,0.536	1.0,1.0,0.934	-0.294	0.684	0.978	chr12:110377372-110382980
SE	ENSG00000123329	ARHGAP9	chr12	-	258,893	55,143	1131,664	0,0	0	0	0.713,0.768	1.0,1.0	-0.26	0.7405	1	chr12:57473582-57474496
SE	ENSG00000137135	ARHGEF39	chr9	-	117,183	45,5	131,31,372	0,0,0	1.50236e-09	3.29521e-08	0.614,0.957	1.0,1.0,1.0	-0.215	0.7855	1	chr9:35664351-35665212
SE	ENSG00000163635	ATXN7	chr3	+	86,162	28,11	194,108,268	15,2,0	0.000121445	0.000725643	0.568,0.863	0.847,0.959,1.0	-0.22	0.7155	0.935333	chr3:63988038-63990879
SE	ENSG00000175711	B3GNTL1	chr17	-	97,162	344,164	10,4,56	397,384,938	0	0	0.132,0.347	0.013,0.006,0.031	0.223	0.2395	0.0166667	chr17:82957338-82961352
SE	ENSG00000159884	CCDC107	chr9	+	39,2	331,2	0,0,0	57,251,218	3.18894e-05	0.000303324	0.08,0.426	0.0,0.0,0.0	0.253	0.253	0	chr9:35658555-35661423
SE	ENSG00000107771	CCSER2	chr10	+	173,25	211,38	0,0,73	479,256,531	0	0	0.352,0.303	0.0,0.0,0.083	0.3	0.3275	0.0276667	chr10:84425710-84438727
SE	ENSG00000185324	CDK10	chr16	+	497,29	65,11	338,186,749	0,0,1	0	0	0.839,0.642	1.0,1.0,0.998	-0.259	0.7405	0.999333	chr16:89693253-89694252
SE	ENSG00000121940	CLCC1	chr1	-	14,131	76,87	0,0,25	225,60,176	5.7874e-08	5.86903e-07	0.079,0.412	0.0,0.0,0.062	0.225	0.2455	0.0206667	chr1:108943815-108947738
SE	ENSG00000141030	COPS3	chr17	-	406,349	113,125	340,208,430	26,11,15	0	0	0.73,0.678	0.908,0.934,0.956	-0.229	0.704	0.932667	chr17:17267864-17271028
SE	ENSG00000163703	CRELD1	chr3	+	63,66	70,64	0,10,14	211,49,202	0	0	0.274,0.302	0.0,0.079,0.028	0.252	0.288	0.0356667	chr3:9943461-9945052
SE	ENSG00000108669	CYTH1	chr17	-	18,76	37,123	0,0,0	92,74,225	0	0	0.261,0.31	0.0,0.0,0.0	0.285	0.2855	0	chr17:78675635-78680364
SE	ENSG00000145041	DCAF1	chr3	-	144,280	9,108	285,398,840	10,1,0	3.64153e-14	1.26715e-12	0.914,0.634	0.95,0.996,1.0	-0.208	0.774	0.982	chr3:51463093-51471025
SE	ENSG00000109606	DHX15	chr4	-	248,112	126,349	24,0,187	273,132,461	7.07652e-05	0.000336482	0.441,0.114	0.034,0.0,0.14	0.22	0.2775	0.058	chr4:24576448-24584557
SE	ENSG00000113360	DROSHA	chr5	-	134,156	55,37	79,89,188	0,0,0	0	0	0.589,0.713	1.0,1.0,1.0	-0.349	0.651	1	chr5:31406832-31410907
SE	ENSG00000122882	ECD	chr10	-	63,657	13,26	915,221	0,0	3.10285e-12	9.96104e-11	0.679,0.917	1.0,1.0	-0.202	0.798	1	chr10:73152272-73156473
SE	ENSG00000074266	EED	chr11	+	5,140	32,151	0,0,0	153,155,197	0	0	0.089,0.366	0.0,0.0,0.0	0.227	0.2275	0	chr11:86245247-86250468
SE	ENSG00000108883	EFTUD2	chr17	-	136,81	48,9	137,186,208	0,0,0	0	0	0.665,0.863	1.0,1.0,1.0	-0.236	0.764	1	chr17:44867786-44876120
SE	ENSG00000146067	FAM193B	chr5	-	318,24	274,5	0,19,0	175,47,296	2.55351e-15	1.31521e-13	0.403,0.736	0.0,0.19,0.0	0.506	0.5695	0.0633333	chr5:177521953-177524052
SE	ENSG00000141560	FN3KRP	chr17	+	228,52	46,9	293,254,78	0,0,0	0	0	0.737,0.766	1.0,1.0,1.0	-0.248	0.7515	1	chr17:82718885-82722906
SE	ENSG00000104290	FZD3	chr8	+	37,253	54,114	0,0,0	1,165,190	0	0	0.319,0.603	0.0,0.0,0.0	0.461	0.461	0	chr8:28502649-28520854
SE	ENSG00000158669	GPAT4	chr8	+	90,100	56,18	117,39,304	0,0,0	0	0	0.425,0.719	1.0,1.0,1.0	-0.428	0.572	1	chr8:41612159-41614461
SE	ENSG00000170627	GTSF1	chr12	-	128,514	50,100	433,17,246	0,0,0	0	0	0.604,0.754	1.0,1.0,1.0	-0.321	0.679	1	chr12:54463150-54471297
SE	ENSG00000112855	HARS2	chr5	+	265,2	137,1	62,63,325	0,0,0	0	0	0.537,0.546	1.0,1.0,1.0	-0.458	0.5415	1	chr5:140695717-140696634
SE	ENSG00000172534	HCFC1	chrX	-	65,302	7,100	261,88,331	1,3,6	7.09932e-12	1.6136e-10	0.799,0.565	0.991,0.926,0.959	-0.277	0.682	0.958667	chrX:153958004-153959511
SE	ENSG00000142166	IFNAR1	chr21	+	170,13	187,6	50,26,0	148,157,350	3.62628e-11	1.56024e-09	0.345,0.557	0.164,0.088,0.0	0.367	0.451	0.084	chr21:33343514-33345380
SE	ENSG00000104998	IL27RA	chr19	+	31,23	294,16	22,0,10	191,293,619	1.57548e-07	1.8407e-06	0.048,0.405	0.052,0.0,0.008	0.207	0.2265	0.02	chr19:14032365-14039685
SE	ENSG00000160255	ITGB2	chr21	-	578,23	341,46	0,0,0	280,44,294	0	0	0.481,0.214	0.0,0.0,0.0	0.347	0.3475	0	chr21:44907011-44910392
SE	ENSG00000160255	ITGB2	chr21	-	124,523	105,208	0,0,0	280,44,294	0	0	0.405,0.592	0.0,0.0,0.0	0.498	0.4985	0	chr21:44906894-44910392
SE	ENSG00000198399	ITSN2	chr2	-	27,27	31,167	0,2,0	169,230,148	6.66134e-16	3.0267e-14	0.361,0.095	0.0,0.006,0.0	0.226	0.228	0.002	chr2:24275692-24286371
SE	ENSG00000103550	KNOP1	chr16	-	48,182	101,187	15,2,31	185,251,113	0	0	0.2,0.338	0.041,0.004,0.126	0.212	0.269	0.057	chr16:19714778-19718255
SE	ENSG00000205629	LCMT1	chr16	+	45,100	27,241	0,0,76	305,428,874	4.44089e-16	2.07369e-14	0.443,0.165	0.0,0.0,0.04	0.291	0.304	0.0133333	chr16:25111710-25128586
SE	ENSG00000198909	MAP3K3	chr17	+	140,178	37,16	80,166,366	0,0,13	1.99232e-09	4.251e-08	0.676,0.86	1.0,1.0,0.94	-0.212	0.768	0.98	chr17:63657773-63681919
SE	ENSG00000175471	MCTP1	chr5	-	73,65	111,361	0,0,0	94,202,461	0	0	0.332,0.12	0.0,0.0,0.0	0.226	0.226	0	chr5:94931932-94940215
SE	ENSG00000174197	MGA	chr15	+	88,252	14,63	626,580,436	0,0,0	0	0	0.787,0.701	1.0,1.0,1.0	-0.256	0.744	1	chr15:41707707-41711369
SE	ENSG00000163319	MRPS18C	chr4	+	325,749	114,241	654,917,659	11,99,36	0	0	0.626,0.646	0.972,0.845,0.915	-0.275	0.636	0.910667	chr4:83456888-83459817
SE	ENSG00000147649	MTDH	chr8	+	990,38	66,13	873,507,770	3,0,7	1.62981e-13	1.1997e-11	0.873,0.572	0.993,1.0,0.98	-0.269	0.7225	0.991	chr8:97686647-97689123
SE	ENSG00000170476	MZB1	chr5	-	309,411	0,87	0,2,47	98,480,188	0	0	1.0,0.731	0.0,0.002,0.126	0.823	0.8655	0.0426667	chr5:139388440-139390101
SE	ENSG00000213995	NAXD	chr13	+	178,89	22,24	15,11,431	0,0,27	0.000168724	0.00072967	0.835,0.699	1.0,1.0,0.909	-0.203	0.767	0.969667	chr13:110624213-110627567
SE	ENSG00000025434	NR1H3	chr11	+	104,17	630,8	0,1,0	228,137,619	3.12902e-09	5.23543e-08	0.054,0.425	0.0,0.003,0.0	0.238	0.2395	0.001	chr11:47261898-47268046
SE	ENSG00000107672	NSMCE4A	chr10	-	290,2	186,5	0,98,153	611,407,955	3.51279e-07	3.80882e-06	0.517,0.215	0.0,0.142,0.099	0.286	0.366	0.0803333	chr10:121959480-121960426
SE	ENSG00000186364	NUDT17	chr1	+	136,244	42,159	347,2,726	0,0,0	0	0	0.592,0.407	1.0,1.0,1.0	-0.501	0.4995	1	chr1:145845609-145846478
SE	ENSG00000030066	NUP160	chr11	-	131,108	53,2	113,123,606	0,0,0	2.15474e-08	2.40076e-07	0.539,0.962	1.0,1.0,1.0	-0.25	0.7505	1	chr11:47812043-47813435
SE	ENSG00000125450	NUP85	chr17	+	16,48	106,56	0,0,0	118,66,308	1.11022e-16	5.58424e-15	0.086,0.347	0.0,0.0,0.0	0.216	0.2165	0	chr17:75228977-75231443
SE	ENSG00000115947	ORC4	chr2	-	414,722	116,178	591,416,1080	0,0,0	0	0	0.614,0.643	1.0,1.0,1.0	-0.371	0.6285	1	chr2:147943415-147952533
SE	ENSG00000185813	PCYT2	chr17	-	67,102	225,120	0,6,29	491,88,447	0	0	0.179,0.384	0.0,0.048,0.045	0.25	0.2815	0.031	chr17:81906739-81907618
SE	ENSG00000129292	PHF20L1	chr8	+	67,227	146,114	28,0,58	363,135,518	7.32476e-10	1.73124e-08	0.231,0.567	0.048,0.0,0.068	0.36	0.399	0.0386667	chr8:132798751-132804052
SE	ENSG00000166908	PIP4K2C	chr12	+	315,233	43,15	109,59,491	0,0,0	0	0	0.724,0.847	1.0,1.0,1.0	-0.215	0.7855	1	chr12:57600303-57601368
SE	ENSG00000186314	PRELID2	chr5	-	20,66	17,142	0,0,0	244,78,221	0	0	0.339,0.168	0.0,0.0,0.0	0.254	0.2535	0	chr5:145823056-145835253
SE	ENSG00000100519	PSMC6	chr14	+	82,18	146,26	79,8,15	468,44,261	1.08802e-14	4.97717e-13	0.276,0.32	0.103,0.11,0.038	0.214	0.298	0.0836667	chr14:52721089-52724056
SE	ENSG00000157869	RAB28	chr4	-	109,208	5,90	228,139,266	0,0,0	3.12383e-11	6.31619e-10	0.921,0.553	1.0,1.0,1.0	-0.263	0.737	1	chr4:13381470-13474342
SE	ENSG00000113456	RAD1	chr5	-	51,120	43,222	18,0,7	215,85,266	0	0	0.415,0.244	0.048,0.0,0.016	0.308	0.3295	0.0213333	chr5:34913449-34914981
SE	ENSG00000113522	RAD50	chr5	+	55,191	12,26	294,161,298	0,0,0	0	0	0.678,0.771	1.0,1.0,1.0	-0.275	0.7245	1	chr5:132591856-132603509
SE	ENSG00000160271	RALGDS	chr9	-	133,3	74,2	4,0,21	212,337,396	0	0	0.292,0.256	0.004,0.0,0.012	0.269	0.274	0.00533333	chr9:133100247-133101934
SE	ENSG00000155903	RASA2	chr3	+	42,139	5,41	126,111,676	0,0,0	0	0	0.755,0.554	1.0,1.0,1.0	-0.345	0.6545	1	chr3:141529687-141553960
SE	ENSG00000072042	RDH11	chr14	-	39,173	16,59	127,176,175	0,0,0	0	0	0.613,0.656	1.0,1.0,1.0	-0.365	0.6345	1	chr14:67692417-67695774
SE	ENSG00000132541	RIDA	chr8	-	148,175	21,37	250,342,325	0,0,0	0	0	0.829,0.765	1.0,1.0,1.0	-0.203	0.797	1	chr8:98106251-98117179
SE	ENSG00000176393	RNPEP	chr1	+	310,301	91,24	352,88,591	7,0,0	3.33067e-16	2.59958e-14	0.629,0.862	0.962,1.0,1.0	-0.242	0.7455	0.987333	chr1:201996151-201999965
SE	ENSG00000182552	RWDD4	chr4	-	182,107	112,95	0,0,0	133,134,472	0	0	0.452,0.364	0.0,0.0,0.0	0.408	0.408	0	chr4:183651259-183656116
SE	ENSG00000211456	SACM1L	chr3	+	28,62	60,172	0,0,2	111,154,334	0	0	0.234,0.191	0.0,0.0,0.004	0.211	0.2125	0.00133333	chr3:45713120-45714102
SE	ENSG00000174175	SELP	chr1	-	772,106	143,4	1438,214,1686	0,0,1	0	0	0.612,0.885	1.0,1.0,0.998	-0.251	0.7485	0.999333	chr1:169606928-169612422
SE	ENSG00000115524	SF3B1	chr2	-	77,689	17,599	175,260	1246,773	2.52067e-11	6.71546e-10	0.43,0.161	0.023,0.053	0.258	0.2955	0.038	chr2:197418488-197420562
SE	ENSG00000004864	SLC25A13	chr7	-	7,86	45,113	0,0,0	96,303,195	0	0	0.086,0.316	0.0,0.0,0.0	0.201	0.201	0	chr7:96193127-96208997
SE	ENSG00000164414	SLC35A1	chr6	+	33,41	42,493	5,3,1	227,354,747	1.01497e-12	2.71751e-11	0.398,0.065	0.018,0.007,0.001	0.223	0.2315	0.00866667	chr6:87506361-87508616
SE	ENSG00000080189	SLC35C2	chr20	-	138,88	53,18	202,263,290	0,0,0	0	0	0.637,0.767	1.0,1.0,1.0	-0.298	0.702	1	chr20:46355052-46356657
SE	ENSG00000157637	SLC38A10	chr17	-	31,169	13,31	175,139,253	0,0,0	0	0	0.577,0.757	1.0,1.0,1.0	-0.333	0.667	1	chr17:81270897-81276171
SE	ENSG00000128739	SNRPN	chr15	+	1364,1221	411,1322	91,3,64	2179,2157,3192	0	0	0.644,0.335	0.022,0.001,0.011	0.478	0.4895	0.0113333	chr15:24962093-24968102
SE	ENSG00000089006	SNX5	chr20	-	217,3	18,1	292,546,148	2,0,4	1.03774e-05	0.000114284	0.762,0.444	0.975,1.0,0.908	-0.358	0.603	0.961	chr20:17956912-17969000
SE	ENSG00000124193	SRSF6	chr20	+	129,58	67,57	20,14,9	62,79,183	0	0	0.408,0.267	0.103,0.06,0.017	0.278	0.3375	0.06	chr20:43458340-43459915
SE	ENSG00000136560	TANK	chr2	+	40,86	161,126	5,0,15	298,174,466	0	0	0.133,0.296	0.01,0.0,0.019	0.205	0.2145	0.00966667	chr2:161203466-161204999
SE	ENSG00000088451	TGDS	chr13	-	41,262	12,25	208,65	0,1	8.23209e-10	1.55396e-08	0.683,0.869	1.0,0.976	-0.212	0.776	0.988	chr13:94583073-94592329
SE	ENSG00000150403	TMCO3	chr13	+	70,32	245,17	0,0,0	16,111,774	7.77156e-16	8.80533e-14	0.093,0.403	0.0,0.0,0.0	0.248	0.248	0	chr13:113510217-113520753
SE	ENSG00000117500	TMED5	chr1	-	76,28	138,43	0,0,0	145,164,99	0	0	0.272,0.306	0.0,0.0,0.0	0.289	0.289	0	chr1:93156279-93160246
SE	ENSG00000134490	TMEM241	chr18	-	108,71	7,25	57,71,278	0,0,9	2.50201e-06	2.35597e-05	0.91,0.651	1.0,1.0,0.953	-0.204	0.7805	0.984333	chr18:23377625-23399667
SE	ENSG00000197323	TRIM33	chr1	-	123,63	102,188	0,0,0	295,62,183	0	0	0.417,0.166	0.0,0.0,0.0	0.291	0.2915	0	chr1:114408656-114410336
SE	ENSG00000146833	TRIM4	chr7	-	82,86	27,56	0,0,0	48,125,247	0	0	0.632,0.465	0.0,0.0,0.0	0.548	0.5485	0	chr7:99909544-99919620
SE	ENSG00000101407	TTI1	chr20	-	156,130	36,29	216,408,858	35,0,0	3.40838e-14	1.19026e-12	0.684,0.691	0.755,1.0,1.0	-0.231	0.6875	0.918333	chr20:37999167-38006417
SE	ENSG00000160087	UBE2J2	chr1	-	329,363	164,48	284,238,443	0,0,0	0	0	0.571,0.834	1.0,1.0,1.0	-0.298	0.7025	1	chr1:1253888-1257150
SE	ENSG00000169764	UGP2	chr2	+	195,54	603,44	12,38,0	298,194,478	3.09752e-14	2.58652e-12	0.132,0.365	0.019,0.084,0.0	0.214	0.2485	0.0343333	chr2:63856285-63857956
SE	ENSG00000155959	VBP1	chrX	+	6,171	62,162	0,9	263,165	4.6263e-09	7.29075e-08	0.056,0.395	0.0,0.033	0.209	0.2255	0.0165	chrX:155228363-155236387
SE	ENSG00000120008	WDR11	chr10	+	202,216	65,6	37,46,327	0,0,0	2.31652e-09	4.86663e-08	0.611,0.948	1.0,1.0,1.0	-0.221	0.7795	1	chr10:120905298-120906875
SE	ENSG00000169180	XPO6	chr16	-	69,303	9,64	367,416,407	0,0,5	0	0	0.813,0.729	1.0,1.0,0.979	-0.222	0.771	0.993	chr16:28175877-28181051
SE	ENSG00000132950	ZMYM5	chr13	-	129,32	110,47	217,71,257	0,0,18	0	0	0.357,0.244	1.0,1.0,0.871	-0.656	0.3005	0.957	chr13:19835456-19852210

## Sheet: RI
EventType	GeneID	geneSymbol	chr	strand	IJC_SAMPLE_1	SJC_SAMPLE_1	IJC_SAMPLE_2	SJC_SAMPLE_2	PValue	FDR	IncLevel_Mut	IncLevel_Comp	IncLevelDifference_Mut_vs_Comp	MeanPSI_Mut	MeanPSI_Comp	IGV_Coordinates
RI	ENSG00000112146	FBXO9	chr6	+	96,182	78,99	150,186,348	6,2,0	0	0	0.192,0.262	0.829,0.947,1.0	-0.698	0.227	0.925333	chr6:53092713-53093581
RI	ENSG00000064545	TMEM161A	chr19	-	63,119	117,40	40,140,177	0,0,0	0	0	0.177,0.544	1.0,1.0,1.0	-0.639	0.3605	1	chr19:19132331-19132774
RI	ENSG00000125734	GPR108	chr19	-	118,158	61,218	255,69,413	0,0,8	0	0	0.496,0.269	1.0,1.0,0.963	-0.605	0.3825	0.987667	chr19:6730968-6731302
RI	ENSG00000143258	USP21	chr1	+	153,312	44,49	164,154,126	0,0,0	0	0	0.568,0.707	1.0,1.0,1.0	-0.363	0.6375	1	chr1:161163857-161164632
RI	ENSG00000145020	AMT	chr3	-	1321,1875	428,360	2782,1472,3954	0,115,35	0	0	0.537,0.662	1.0,0.828,0.977	-0.335	0.5995	0.935	chr3:49416757-49417738
RI	ENSG00000143793	C1orf35	chr1	-	242,13	122,3	121,138	10,0	1.94766e-09	5.93891e-08	0.518,0.701	0.868,1.0	-0.325	0.6095	0.934	chr1:228102063-228102580
RI	ENSG00000187531	SIRT7	chr17	-	35,304	94,239	3,55,3	311,370,309	1.9984e-15	7.06319e-14	0.168,0.408	0.005,0.075,0.005	0.26	0.288	0.0283333	chr17:81914031-81914476
RI	ENSG00000133606	MKRN1	chr7	-	303,361	144,52	129,174,277	336,716,1242	6.55032e-15	3.27001e-13	0.308,0.595	0.075,0.049,0.045	0.395	0.4515	0.0563333	chr7:140455074-140455920
RI	ENSG00000135596	MICAL1	chr6	-	436,178	73,30	20,9,144	77,74,216	0	0	0.562,0.56	0.053,0.025,0.125	0.493	0.561	0.0676667	chr6:109451579-109452421
RI	ENSG00000039523	RIPOR1	chr16	+	340,136	17,76	15,9,39	50,92,396	9.99201e-16	3.65064e-14	0.93,0.541	0.165,0.061,0.061	0.64	0.7355	0.0956667	chr16:67540437-67540724

## Sheet: A5SS
EventType	GeneID	geneSymbol	chr	strand	IJC_Mut	SJC_Mut	IJC_Comp	SJC_Comp	PValue	FDR	IncLevel_Mut	IncLevel_Comp	IncLevelDifference_Mut_vs_Comp	MeanPSI_Mut	MeanPSI_Comp	IGV_Coordinates
A5SS	ENSG00000134461	ANKRD16	chr10	-	125,65	94,35	0,0,0	448,31,151	0	0	0.538,0.619	0.0,0.0,0.0	0.579	0.5785	0	chr10:5885702-5887990
A5SS	ENSG00000204256	BRD2	chr6	+	56,95	66,57	166,123,182	20,0,30	5.81979e-13	2.42114e-11	0.362,0.527	0.847,1.0,0.802	-0.439	0.4445	0.883	chr6:32978105-32980152
A5SS	ENSG00000112237	CCNC	chr6	-	123,207	10,28	261,61,488	0,0,0	0	0	0.803,0.71	1.0,1.0,1.0	-0.244	0.7565	1	chr6:99549487-99550602
A5SS	ENSG00000141577	CEP131	chr17	-	48,137	7,57	109,109,158	0,2,5	1.64091e-13	1.41714e-11	0.865,0.691	1.0,0.981,0.967	-0.205	0.778	0.982667	chr17:81189894-81190822
A5SS	ENSG00000213782	DDX47	chr12	+	234,491	24,80	421,570,428	20,6,0	7.64055e-13	3.10532e-11	0.632,0.519	0.788,0.944,1.0	-0.335	0.5755	0.910667	chr12:12823182-12824697
A5SS	ENSG00000138614	INTS14	chr15	-	132,450	58,22	685,95,841	1,0,0	2.9865e-14	1.56575e-12	0.6,0.931	0.998,1.0,1.0	-0.234	0.7655	0.999333	chr15:65598851-65599949
A5SS	ENSG00000126456	IRF3	chr19	-	267,1033	47,477	181,160,0	367,198,341	1.88738e-15	1.27357e-13	0.567,0.333	0.102,0.157,0.0	0.364	0.45	0.0863333	chr19:49660692-49662348
A5SS	ENSG00000126456	IRF3	chr19	-	161,478	0,61	63,39,33	141,119,115	0	0	1.0,0.798	0.184,0.142,0.126	0.748	0.899	0.150667	chr19:49664653-49665877
A5SS	ENSG00000157404	KIT	chr4	+	129,5	233,8	33,18,48	95,330,527	7.7377e-11	2.92098e-09	0.339,0.366	0.243,0.048,0.078	0.23	0.3525	0.123	chr4:54725836-54727344
A5SS	ENSG00000171757	LRRC34	chr3	-	46,163	39,18	141,32,130	0,0,0	3.35387e-11	1.01578e-09	0.464,0.869	1.0,1.0,1.0	-0.334	0.6665	1	chr3:169807405-169807729
A5SS	ENSG00000158411	MITD1	chr2	-	50,13	332,19	6,3,16	439,337,681	7.30438e-12	3.34565e-10	0.128,0.4	0.013,0.009,0.022	0.249	0.264	0.0146667	chr2:99170516-99171425
A5SS	ENSG00000114503	NCBP2	chr3	-	162,162	495,65	65,4,104	509,377,766	5.04832e-08	1.05907e-06	0.091,0.433	0.038,0.003,0.04	0.235	0.262	0.027	chr3:196937002-196937668
A5SS	ENSG00000115947	ORC4	chr2	-	112,146	64,99	443,104,788	0,0,0	0	0	0.524,0.481	1.0,1.0,1.0	-0.498	0.5025	1	chr2:147943415-147948244
A5SS	ENSG00000117385	P3H1	chr1	-	27,118	25,135	64,61,40	214,191,367	3.73035e-14	1.90613e-12	0.426,0.375	0.17,0.18,0.07	0.26	0.4005	0.14	chr1:42754848-42755229
A5SS	ENSG00000065600	PACC1	chr1	-	143,174	40,10	131,118,136	0,0,0	2.2321e-12	1.51262e-10	0.662,0.905	1.0,1.0,1.0	-0.216	0.7835	1	chr1:212410404-212414915
A5SS	ENSG00000160271	RALGDS	chr9	-	521,31	74,2	33,12,528	212,337,396	0	0	0.472,0.663	0.019,0.005,0.145	0.511	0.5675	0.0563333	chr9:133100247-133101782
A5SS	ENSG00000146833	TRIM4	chr7	-	129,122	28,34	0,0,4	19,126,379	0	0	0.743,0.693	0.0,0.0,0.007	0.716	0.718	0.00233333	chr7:99903197-99903618
A5SS	ENSG00000065029	ZNF76	chr6	+	153,2	62,1	177,121,120	2,3,9	0	0	0.673,0.625	0.987,0.971,0.917	-0.309	0.649	0.958333	chr6:35293803-35294996

## Sheet: MXE
EventType	GeneID	geneSymbol	chr	strand	IJC_Mut	SJC_Mut	IJC_Comp	SJC_Comp	PValue	FDR	IncLevel_Mut	IncLevel_Comp	IncLevelDifference_Mut_vs_Comp	MeanPSI_Mut	MeanPSI_Comp	IGV_Coordinates
MXE	ENSG00000164535	DAGLB	chr7	-	135,176	11,89	87,39,177	0,0,2	3.21685e-10	1.02859e-08	0.879,0.539	1.0,1.0,0.981	-0.285	0.709	0.993667	chr7:6430459-6447952
MXE	ENSG00000144580	CNOT9	chr2	+	156,500	99,83	522,121,541	0,0,0	0	0	0.599,0.851	1.0,1.0,1.0	-0.275	0.725	1	chr2:218582950-218587715
MXE	ENSG00000173575	CHD2	chr15	+	95,54	92,6	381,538,262	0,0,22	2.01083e-09	8.11217e-08	0.536,0.91	1.0,1.0,0.93	-0.254	0.723	0.976667	chr15:92991326-92997115
MXE	ENSG00000092096	SLC22A17	chr14	-	88,114	53,73	137,60,169	43,0,10	3.3396e-11	1.29414e-09	0.693,0.68	0.812,1.0,0.958	-0.237	0.6865	0.923333	chr14:23347138-23348326
MXE	ENSG00000160688	FLAD1	chr1	+	96,143	195,741	0,0,127	433,828,1968	0	0	0.299,0.143	0.0,0.0,0.053	0.203	0.221	0.0176667	chr1:154990318-154993131
MXE	ENSG00000198157	HMGN5	chrX	-	22,8	28,143	1,0,0	123,114,86	2.41597e-08	4.92886e-07	0.447,0.054	0.008,0.0,0.0	0.248	0.2505	0.00266667	chrX:81116183-81119837
MXE	ENSG00000163319	MRPS18C	chr4	+	193,86	499,140	4,18,30	426,703,464	0	0	0.24,0.334	0.008,0.02,0.05	0.261	0.287	0.026	chr4:83456888-83461052
MXE	ENSG00000128739	SNRPN	chr15	+	623,558	1018,3073	33,3,30	4531,4409,6244	0	0	0.402,0.166	0.008,0.001,0.005	0.279	0.284	0.00466667	chr15:24962093-24974476
MXE	ENSG00000188921	HACD4	chr9	-	84,107	96,435	100,0,0	746,241,1036	3.25884e-12	1.52024e-10	0.497,0.217	0.131,0.0,0.0	0.313	0.357	0.0436667	chr9:20999488-21011715
MXE	ENSG00000115947	ORC4	chr2	-	54,12	71,122	0,0,0	318,64,562	1.99285e-13	1.10573e-11	0.559,0.141	0.0,0.0,0.0	0.35	0.35	0	chr2:147943415-147955415

## Sheet: Total events
EventType	GeneID	geneSymbol	chr	strand	IJC_SAMPLE_1	SJC_SAMPLE_1	IJC_SAMPLE_2	SJC_SAMPLE_2	PValue	FDR	IncLevel1	IncLevel2	IncLevelDifference	MeanPSI1	MeanPSI2	IGVmap	K666N_HSC_CanonicalReads	K666N_HSC_CrypticReads	K666N_MEP_CanonicalReads	K666N_MEP_CrypticReads	N626D_HSC_CanonicalReads	N626D_HSC_CrypticReads	N626D_MEP_CanonicalReads	N626D_MEP_CrypticReads	NBM_HSC_CanonicalReads	NBM_HSC_CrypticReads	NBM_MEP_CanonicalReads	NBM_MEP_CrypticReads	K666N_HSC_PSI	K666N_MEP_PSI	N626D_HSC_PSI	N626D_MEP_PSI	NBM_HSC_PSI	NBM_MEP_PSI
A3SS	ENSG00000125734	GPR108	chr19	-	406,519	61,218	1026,269,1472	0,0,8	0	0	0.828,0.633	1.0,1.0,0.993	-0.267	0.7305	0.997667	chr19:6730966-6731218	724	291	908	272	441	127	343	269	2232	0	1510	28	28.67	23.05	22.36	43.95	0	1.82
A3SS	ENSG00000037474	NSUN2	chr5	-	25,160	39,184	169,250,167	0,43,9	0	0	0.344,0.416	1.0,0.826,0.938	-0.541	0.38	0.921333	chr5:6605266-6606839	222	159	267	128	175	24	352	10	506	60	684	11	41.73	32.41	12.06	2.76	10.6	1.58
A3SS	ENSG00000182552	RWDD4	chr4	-	706,16	94,6	210,427	5,11	1.59432e-06	3.06255e-05	0.764,0.535	0.948,0.944	-0.296	0.6495	0.946	chr4:183650959-183655900	212	136	657	0	154	0	685	0	743	0	848	0	39.08	0	0	0	0	0
A3SS	ENSG00000163319	MRPS18C	chr4	+	272,135	1114,232	33,35,44	1096,1401,1124	0	0	0.176,0.338	0.026,0.021,0.033	0.23	0.257	0.0266667	chr4:83456938-83458449	1759	15	5310	178	1334	324	3824	136	3579	0	8850	0	0.85	3.24	19.54	3.43	0	0
A3SS	ENSG00000125354	SEPTIN6	chrX	-	545,58	937,66	4,65,53	738,878,1380	0	0	0.343,0.441	0.005,0.062,0.033	0.359	0.392	0.0333333	chrX:119625314-119629337	1107	957	532	718	1077	585	579	230	3137	109	2142	74	46.37	57.44	35.2	28.43	3.36	3.34
A3SS	ENSG00000115652	UXS1	chr2	-	268,60	17,4	22,171,296	84,147,252	0	0	0.935,0.932	0.192,0.514,0.516	0.526	0.9335	0.407333	chr2:106164715-106166075	66	331	76	174	25	269	40	136	544	400	294	130	83.38	69.6	91.5	77.27	42.37	30.66
A3SS	ENSG00000125991	ERGIC3	chr20	+	263,95	622,127	27,35,72	1135,1009,2668	0	0	0.274,0.4	0.021,0.03,0.024	0.312	0.337	0.025	chr20:35556251-35557129	2332	152	5032	894	761	303	2833	583	4981	0	8259	20	6.12	15.09	28.48	17.07	0	0.24
A3SS	ENSG00000035681	NSMAF	chr8	-	192,7	96,4	203,312,517	2,5,13	0	0	0.642,0.611	0.989,0.982,0.973	-0.355	0.6265	0.981333	chr8:58589431-58590026	461	160	502	116	180	98	68	16	1044	17	711	0	25.76	18.77	35.25	19.05	1.6	0
A3SS	ENSG00000163702	IL17RC	chr3	+	101,36	232,127	0,1,0	242,339,609	0	0	0.273,0.196	0.0,0.003,0.0	0.234	0.2345	0.001	chr3:9918589-9920622	169	39	77	39	384	129	71	37	1228	0	401	0	18.75	33.62	25.15	34.26	0	0
A3SS	ENSG00000270629	NBPF14	chr1	-	319,20	178,8	34,88,13	204,243,339	0	0	0.63,0.703	0.137,0.256,0.035	0.524	0.6665	0.142667	chr1:148639995-148679481	743	286	436	249	416	231	135	0	957	127	747	20	27.79	36.35	35.7	0	11.72	2.61
A3SS	ENSG00000137133	HINT2	chr9	-	893,89	1248,59	0,26,0	955,820,1329	0	0	0.4,0.584	0.0,0.029,0.0	0.482	0.492	0.00966667	chr9:35812940-35813285	1946	1055	3582	2093	1313	978	2327	1815	3086	27	6280	114	35.15	36.88	42.69	43.82	0.87	1.78
A3SS	ENSG00000134802	SLC43A3	chr11	-	97,13	101,2	85,201,132	0,0,0	4.09206e-12	1.78832e-10	0.392,0.814	1.0,1.0,1.0	-0.397	0.603	1	chr11:57425968-57426607	72	193	759	255	197	20	311	212	443	125	1321	152	72.83	25.15	9.22	40.54	22.01	10.32
A3SS	ENSG00000182179	UBA7	chr3	-	158,54	30,0	604,1063,2745	0,0,0	1.94567e-07	3.32592e-06	0.593,1.0	1.0,1.0,1.0	-0.204	0.7965	1	chr3:49810963-49811889	301	201	48	60	275	0	44	17	3501	95	503	0	40.04	55.56	0	27.87	2.64	0
A3SS	ENSG00000136451	VEZF1	chr17	-	254,65	755,32	0,309,180	975,705,1540	2.45074e-05	0.000246546	0.231,0.644	0.0,0.281,0.094	0.313	0.4375	0.125	chr17:57980582-57981892	109	1314	324	206	816	276	249	0	3327	0	687	88	92.34	38.87	25.27	0	0	11.35
A3SS	ENSG00000155463	OXA1L	chr14	+	106,36	130,182	1,0,0	429,491,342	0	0	0.427,0.153	0.002,0.0,0.0	0.289	0.29	0.000666667	chr14:22768151-22769954	333	145	1036	127	400	263	262	194	1355	0	2103	76	30.33	10.92	39.67	42.54	0	3.49
A3SS	ENSG00000242612	DECR2	chr16	+	23,8	28,151	5,1,0	111,97,299	8.7931e-08	1.23803e-06	0.401,0.041	0.035,0.008,0.0	0.207	0.221	0.0143333	chr16:407540-410387	185	9	275	37	165	44	175	19	526	0	369	0	4.64	11.86	21.05	9.79	0	0
A3SS	ENSG00000171703	TCEA2	chr20	+	100,290	201,802	21,14,46	1752,703,1980	0	0	0.315,0.251	0.011,0.018,0.021	0.266	0.283	0.0166667	chr20:64070615-64071961	1040	364	205	13	835	349	35	14	4609	0	257	0	25.93	5.96	29.48	28.57	0	0
A3SS	ENSG00000136051	WASHC4	chr12	+	34,100	134,150	8,21,4	139,352,507	0	0	0.19,0.382	0.051,0.052,0.007	0.249	0.286	0.0366667	chr12:105120577-105121224	302	140	66	48	76	116	58	28	1060	26	440	0	31.67	42.11	60.42	32.56	2.39	0
A3SS	ENSG00000135596	MICAL1	chr6	-	65,206	78,227	10,12,0	210,94,244	0	0	0.434,0.455	0.042,0.105,0.0	0.396	0.4445	0.049	chr6:109445750-109446155	315	256	2	0	156	131	0	37	566	0	12	0	44.83	0	45.64	100	0	0
A3SS	ENSG00000187862	TTC24	chr1	+	367,551	1,41	32,0,1	150,184,294	0	0	0.997,0.924	0.162,0.0,0.003	0.905	0.9605	0.055	chr1:156583150-156583470	44	879	0	10	52	274	0	0	680	29	14	0	95.23	100	84.05	#DIV/0!	4.09	0
A3SS	ENSG00000135341	MAP3K7	chr6	-	78,549	145,150	20,14,93	180,627,382	3.71738e-07	4.51208e-06	0.322,0.763	0.089,0.019,0.177	0.448	0.5425	0.095	chr6:90560055-90561641	590	295	309	252	209	63	61	157	1228	93	1077	26	33.33	44.92	23.16	72.02	7.04	2.36
A3SS	ENSG00000176915	ANKLE2	chr12	-	158,145	34,78	237,137,359	29,0,26	2.15001e-07	2.78198e-06	0.752,0.549	0.842,1.0,0.9	-0.263	0.6505	0.914	chr12:132734364-132735425	250	120	362	54	300	78	148	11	645	56	637	11	32.43	12.98	20.63	6.92	7.99	1.7
A3SS	ENSG00000130244	FAM98C	chr19	+	164,78	22,80	100,318,95	10,3,0	2.90186e-07	3.62063e-06	0.861,0.447	0.892,0.989,1.0	-0.306	0.654	0.960333	chr19:38405093-38405441	208	102	190	46	60	93	198	0	447	13	363	104	32.9	19.49	60.78	0	2.83	22.27
A3SS	ENSG00000004975	DVL2	chr17	-	72,132	31,27	452,462,686	0,0,55	9.99201e-16	5.94014e-14	0.61,0.767	1.0,1.0,0.894	-0.276	0.6885	0.964667	chr17:7227634-7227996	137	62	227	67	162	41	191	147	1166	56	773	41	31.16	22.79	20.2	43.49	4.58	5.04
A3SS	ENSG00000131503	ANKHD1	chr5	+	125,280	47,55	645,219,912	0,15,3	0	0	0.685,0.806	1.0,0.923,0.996	-0.227	0.7455	0.973	chr5:140436237-140438637	358	103	59	147	359	230	135	93	1509	130	773	33	22.34	71.36	39.05	40.79	7.93	4.09
A3SS	ENSG00000182179	UBA7	chr3	-	33,298	47,53	418,216,1540	0,6,24	2.37407e-11	6.80401e-10	0.395,0.84	1.0,0.971,0.984	-0.368	0.6175	0.985	chr3:49810963-49811292	307	103	94	0	23	0	25	0	2033	35	354	12	25.12	0	0	0	1.69	3.28
A3SS	ENSG00000133265	HSPBP1	chr19	-	153,367	66,213	388,379,1032	1,1,24	0	0	0.683,0.616	0.997,0.997,0.976	-0.34	0.6495	0.99	chr19:55265257-55265905	514	316	1301	983	372	193	1192	889	1907	70	3402	409	38.07	43.04	34.16	42.72	3.54	10.73
A3SS	ENSG00000145020	AMT	chr3	-	175,162	43,266	318,106,125	0,0,3	1.04361e-14	5.35813e-13	0.792,0.363	1.0,1.0,0.975	-0.414	0.5775	0.991667	chr3:49416773-49417634	258	339	817	302	336	237	121	131	361	0	165	22	56.78	26.99	41.36	51.98	0	11.76
A3SS	ENSG00000158850	B4GALT3	chr1	-	72,458	84,151	92,176,265	1,0,0	0	0	0.423,0.722	0.987,1.0,1.0	-0.423	0.5725	0.995667	chr1:161171945-161172246	549	232	556	58	290	47	594	133	535	0	1076	49	29.71	9.45	13.95	18.29	0	4.36
A3SS	ENSG00000137145	DENND4C	chr9	+	23,186	41,123	235,172,444	0,0,0	0	0	0.34,0.582	1.0,1.0,1.0	-0.539	0.461	1	chr9:19288645-19290896	213	158	227	260	323	0	55	93	873	0	403	0	42.59	53.39	0	62.84	0	0
A3SS	ENSG00000137409	MTCH1	chr6	-	71,121	34,13	151,185,650	0,0,0	0	0	0.634,0.885	1.0,1.0,1.0	-0.24	0.7595	1	chr6:36969666-36970425	1349	53	1344	56	1011	44	763	0	6089	0	2087	0	3.78	4	4.17	0	0	0
A3SS	ENSG00000114626	ABTB1	chr3	+	133,153	2,40	608,290,331	0,0,0	7.7226e-10	1.68319e-08	0.966,0.62	1.0,1.0,1.0	-0.207	0.793	1	chr3:127676561-127677306	176	0	259	38	95	23	150	0	986	0	323	0	0	12.79	19.49	0	0	0
A3SS	ENSG00000150433	TMEM218	chr11	-	121,18	83,22	14,10,46	165,135,223	0	0	0.543,0.4	0.065,0.057,0.144	0.383	0.4715	0.0886667	chr11:125102111-125102753	371	154	171	195	255	107	114	77	637	91	604	16	29.33	53.28	29.56	40.31	12.5	2.58
A3SS	ENSG00000127586	CHTF18	chr16	+	139,3	164,1	3,1,1	69,49,355	1.11022e-16	2.00819e-14	0.428,0.726	0.037,0.018,0.002	0.558	0.577	0.019	chr16:793254-794212	162	19	287	52	23	8	178	128	420	0	518	18	10.5	15.34	25.81	41.83	0	3.36
A3SS	ENSG00000135655	USP15	chr12	+	191,17	95,7	245,121,485	0,0,0	0	0	0.627,0.67	1.0,1.0,1.0	-0.351	0.6485	1	chr12:62389494-62389719	295	84	482	34	159	103	16	0	361	0	731	0	22.16	6.59	39.31	0	0	0
A3SS	ENSG00000129484	PARP2	chr14	+	224,15	103,6	448,300,627	5,5,66	0	0	0.649,0.68	0.987,0.981,0.89	-0.288	0.6645	0.952667	chr14:20354227-20354967	503	153	641	172	300	68	231	115	1242	38	1316	79	23.32	21.16	18.48	33.24	2.97	5.66
A3SS	ENSG00000146223	RPL7L1	chr6	+	50,46	72,101	36,14,308	0,0,40	0	0	0.193,0.136	1.0,1.0,0.726	-0.744	0.1645	0.908667	chr6:42884730-42886490	2366	204	3032	196	2070	120	1940	0	5069	15	4870	48	7.94	6.07	5.48	0	0.3	0.98
A3SS	ENSG00000162298	SYVN1	chr11	-	156,171	323,453	56,0,0	523,264,988	0	0	0.302,0.253	0.088,0.0,0.0	0.248	0.2775	0.0293333	chr11:65133139-65133489	1117	25	818	253	932	68	976	27	1631	0	1921	44	2.19	23.62	6.8	2.69	0	2.24
A3SS	ENSG00000171307	ZDHHC16	chr10	+	179,119	310,316	63,16,45	553,301,904	0	0	0.336,0.248	0.091,0.045,0.042	0.233	0.292	0.0593333	chr10:97454779-97455803	253	24	657	217	323	0	468	177	1195	43	1836	21	8.66	24.83	0	27.44	3.47	1.13
A3SS	ENSG00000163161	ERCC3	chr2	-	77,205	259,185	16,4,12	84,94,458	6.77089e-10	2.41265e-08	0.21,0.497	0.145,0.037,0.023	0.285	0.3535	0.0683333	chr2:127289316-127289708	358	155	457	250	440	93	345	29	1026	185	651	14	30.21	35.36	17.45	7.75	15.28	2.11
A3SS	ENSG00000101407	TTI1	chr20	-	60,35	45,64	0,0,0	152,92,340	0	0	0.545,0.329	0.0,0.0,0.0	0.437	0.437	0	chr20:38002607-38006216	97	43	107	91	6	83	43	32	592	62	604	0	30.71	45.96	93.26	42.67	9.48	0
A3SS	ENSG00000119446	RBM18	chr9	-	69,53	33,97	139,124,207	0,3,1	0	0	0.662,0.339	1.0,0.975,0.995	-0.49	0.5005	0.99	chr9:122261359-122264734	144	31	153	198	45	88	132	67	270	0	598	0	17.71	56.41	66.17	33.67	0	0
A3SS	ENSG00000165948	IFI27L1	chr14	+	444,320	148,97	263,714,729	0,74,48	0	0	0.685,0.705	1.0,0.875,0.917	-0.236	0.695	0.930667	chr14:94100751-94101995	292	17	559	248	161	55	830	21	369	0	1287	132	5.5	30.73	25.46	2.47	0	9.3
A3SS	ENSG00000205531	NAP1L4	chr11	-	171,221	272,530	0,0,0	644,547,1189	0	0	0.336,0.251	0.0,0.0,0.0	0.293	0.2935	0	chr11:2972081-2976043	832	263	1684	830	768	0	1380	0	2451	0	2566	30	24.02	33.02	0	0	0	1.16
A3SS	ENSG00000179583	CIITA	chr16	+	149,618	58,990	1,100,12	683,438,594	2.22045e-16	1.43559e-14	0.485,0.186	0.001,0.077,0.007	0.307	0.3355	0.0283333	chr16:10901538-10902124	1118	285	168	73	486	44	75	0	1838	120	382	0	20.31	30.29	8.3	0	6.13	0
A3SS	ENSG00000149150	SLC43A1	chr11	-	148,198	95,198	4,15,12	189,275,276	0	0	0.545,0.434	0.016,0.04,0.032	0.46	0.4895	0.0293333	chr11:57501131-57513977	302	244	577	124	81	0	191	0	782	0	701	15	44.69	17.69	0	0	0	2.09
A3SS	ENSG00000117480	FAAH	chr1	+	141,263	164,261	43,34,8	370,111,431	0	0	0.297,0.331	0.054,0.131,0.009	0.249	0.314	0.0646667	chr1:46410834-46411671	458	159	95	12	137	0	135	0	962	0	183	0	25.77	11.21	0	0	0	0
A3SS	ENSG00000114107	CEP70	chr3	-	87,174	133,252	78,30,58	227,200,467	2.68674e-14	1.29625e-12	0.327,0.339	0.203,0.1,0.084	0.204	0.333	0.129	chr3:138572838-138591873	408	206	114	247	577	138	36	14	918	112	411	120	33.55	68.42	19.3	28	10.87	22.6
A3SS	ENSG00000141551	CSNK1D	chr17	-	198,162	26,18	132,49,3	60,141,103	0	0	0.664,0.7	0.363,0.083,0.007	0.531	0.682	0.151	chr17:82245955-82248894	63	33	276	18	193	11	210	9	324	82	644	38	34.38	6.12	5.39	4.11	20.2	5.57
A3SS	ENSG00000166477	LEO1	chr15	-	102,209	31,103	134,191,418	0,50,1	7.16316e-13	2.76754e-11	0.748,0.647	1.0,0.775,0.997	-0.226	0.6975	0.924	chr15:51958721-51959918	249	146	385	22	111	15	364	0	666	49	767	7	36.96	5.41	11.9	0	6.85	0.9
A3SS	ENSG00000117400	MPL	chr1	+	314,963	70,229	811,809,1900	6,14,0	0	0	0.667,0.653	0.984,0.963,1.0	-0.322	0.66	0.982333	chr1:43338211-43338740	2909	313	93	0	2315	40	73	19	7523	20	321	0	9.71	0	1.7	20.65	0.27	0
A3SS	ENSG00000128739	SNRPN	chr15	+	422,1266	474,539	1867,1699,2488	0,49,0	0	0	0.348,0.585	1.0,0.954,1.0	-0.518	0.4665	0.984667	chr15:24968062-24974476	2315	1089	1927	1082	2176	244	1617	154	7587	44	4393	34	31.99	35.96	10.08	8.7	0.58	0.77
A3SS	ENSG00000107021	TBC1D13	chr9	+	24,168	24,19	114,103,376	1,0,0	2.75064e-11	7.81329e-10	0.413,0.861	0.988,1.0,1.0	-0.359	0.637	0.996	chr9:128804099-128806039	144	48	131	4	27	0	114	0	464	11	253	0	25	2.96	0	0	2.32	0
A3SS	ENSG00000213676	ATF6B	chr6	-	92,273	40,108	470,363,631	2,0,1	0	0	0.64,0.661	0.995,1.0,0.998	-0.347	0.6505	0.997667	chr6:32127082-32127461	1018	143	1056	0	1023	50	508	22	4129	0	2275	65	12.32	0	4.66	4.15	0	2.78
A3SS	ENSG00000226124	FTCDNL1	chr2	-	22,117	49,56	97,187,182	0,0,0	0	0	0.282,0.647	1.0,1.0,1.0	-0.535	0.4645	1	chr2:199848827-199850759	108	112	95	0	267	0	23	20	339	0	117	0	50.91	0	0	46.51	0	0
A3SS	ENSG00000064545	TMEM161A	chr19	-	153,321	117,40	108,354,473	0,0,0	2.22045e-16	1.43559e-14	0.465,0.842	1.0,1.0,1.0	-0.347	0.6535	1	chr19:19132331-19132676	323	155	1005	103	48	0	648	0	652	0	1544	54	32.43	9.3	0	0	0	3.38
A3SS	ENSG00000134516	DOCK2	chr5	+	411,163	95,62	317,455,221	0,0,0	0	0	0.732,0.624	1.0,1.0,1.0	-0.322	0.678	1	chr5:170080263-170082004	341	168	269	0	82	33	107	0	703	0	265	53	33.01	0	28.7	0	0	16.67
A3SS	ENSG00000128563	PRKRIP1	chr7	+	130,183	3,95	107,7,194	0,0,0	6.02133e-08	8.83282e-07	0.968,0.575	1.0,1.0,1.0	-0.229	0.7715	1	chr7:102364391-102366095	105	214	191	81	127	2	136	20	440	103	404	48	67.08	29.78	1.55	12.82	18.97	10.62
A3SS	ENSG00000151287	TEX30	chr13	-	41,30	152,76	6,0,8	147,69,252	0	0	0.198,0.265	0.036,0.0,0.028	0.21	0.2315	0.0213333	chr13:102769991-102773701	288	19	382	97	188	0	566	38	349	0	813	0	6.19	20.25	0	6.29	0	0
A3SS	ENSG00000149547	EI24	chr11	+	106,165	305,405	0,16,0	419,207,870	0	0	0.243,0.274	0.0,0.067,0.0	0.236	0.2585	0.0223333	chr11:125572549-125575428	669	85	733	245	773	18	649	10	2076	0	1549	0	11.27	25.05	2.28	1.52	0	0
A3SS	ENSG00000008128	CDK11A	chr1	-	118,50	169,174	0,0,0	230,443,243	0	0	0.372,0.196	0.0,0.0,0.0	0.284	0.284	0	chr1:1712243-1716365	500	25	485	152	198	0	525	0	1469	0	1297	0	4.76	23.86	0	0	0	0
A3SS	ENSG00000124784	RIOK1	chr6	+	139,101	273,187	7,18,24	307,153,743	0	0	0.28,0.292	0.017,0.082,0.024	0.245	0.286	0.041	chr6:7393283-7395163	612	55	497	116	490	0	509	0	1056	33	1230	0	8.25	18.92	0	0	3.03	0
A3SS	ENSG00000111364	DDX55	chr12	+	321,82	214,238	22,22,112	211,165,510	8.68937e-05	0.000704829	0.51,0.193	0.067,0.085,0.132	0.257	0.3515	0.0946667	chr12:123602236-123606001	409	30	523	190	460	0	560	37	893	22	990	37	6.83	26.65	0	6.2	2.4	3.6
A3SS	ENSG00000197993	KEL	chr7	-	38,106	43,106	8,15,84	98,200,280	0	0	0.444,0.475	0.069,0.063,0.213	0.345	0.4595	0.115	chr7:142954444-142957846	0	0	154	134	0	0	185	23	0	0	610	36	#DIV/0!	46.53	#DIV/0!	11.06	#DIV/0!	5.57
A3SS	ENSG00000030066	NUP160	chr11	-	203,215	81,104	143,49,496	28,0,2	1.11022e-16	1.2912e-14	0.65,0.605	0.791,1.0,0.995	-0.301	0.6275	0.928667	chr11:47783052-47784941	145	11	311	194	332	0	184	0	345	65	497	31	7.05	38.42	0	0	15.85	5.87
A3SS	ENSG00000109736	MFSD10	chr4	-	191,118	30,51	169,169,450	7,0,0	0	0	0.808,0.604	0.941,1.0,1.0	-0.274	0.706	0.980333	chr4:2930544-2931080	575	25	327	76	402	0	209	38	728	0	866	0	4.17	18.86	0	15.38	0	0
A3SS	ENSG00000144747	TMF1	chr3	-	237,105	33,12	250,34,113	0,0,0	0	0	0.687,0.728	1.0,1.0,1.0	-0.292	0.7075	1	chr3:69048111-69051964	669	10	350	46	366	0	205	0	1254	0	402	0	1.47	11.62	0	0	0	0
A3SS	ENSG00000114933	INO80D	chr2	-	177,260	40,51	170,575,342	0,8,6	0	0	0.733,0.76	1.0,0.978,0.973	-0.237	0.7465	0.983667	chr2:206062778-206063170	613	25	211	92	572	66	383	45	838	0	601	16	3.92	30.36	10.34	10.51	0	2.59
A3SS	ENSG00000131269	ABCB7	chrX	-	73,141	16,35	172,130,437	2,0,4	0	0	0.768,0.745	0.984,1.0,0.988	-0.234	0.7565	0.990667	chrX:75065049-75069026	120	0	180	52	10	0	98	27	942	42	598	0	0	22.41	0	21.6	4.27	0
A3SS	ENSG00000140280	LYSMD2	chr15	-	158,333	60,12	425,206,439	3,0,0	4.50098e-11	2.05465e-09	0.584,0.937	0.987,1.0,1.0	-0.235	0.7605	0.995667	chr15:51724769-51737369	904	70	207	72	492	99	98	26	1463	36	451	0	7.19	25.81	16.75	20.97	2.4	0
A3SS	ENSG00000104783	KCNN4	chr19	-	21,274	0,56	168,48	180,25	1.07666e-05	0.000109468	1.0,0.805	0.44,0.618	0.374	0.9025	0.529	chr19:43771979-43774211	727	215	1799	194	740	69	1535	45	2520	186	3442	150	22.82	9.73	8.53	2.85	6.87	4.18
A3SS	ENSG00000184162	NR2C2AP	chr19	-	52,324	0,33	46,18	194,154	0	0	1.0,0.818	0.098,0.051	0.835	0.909	0.0745	chr19:19202316-19202810	51	137	446	0	373	0	240	0	296	0	689	0	72.87	0	0	0	0	0
A3SS	ENSG00000141002	TCF25	chr16	+	838,10	5,0	266,405	43,148	0	0	0.992,1.0	0.826,0.678	0.244	0.996	0.752	chr16:89893838-89895157	677	84	513	220	335	10	706	0	1736	10	1414	90	11.04	30.01	2.9	0	0.57	5.98
A3SS	ENSG00000143971	ETAA1	chr2	+	291,31	0,0	699,909	11,37	8.0072e-07	1.69809e-05	1.0,1.0	0.814,0.629	0.278	1	0.7215	chr2:67402954-67405355	79	0	112	52	123	0	54	0	450	0	109	0	0	31.71	0	0	0	0
A3SS	ENSG00000082212	ME2	chr18	+	371,8	0,0	253,206	59,32	0	0	1.0,1.0	0.766,0.831	0.202	1	0.7985	chr18:50940366-50947566	304	0	483	85	350	0	385	0	363	0	857	20	0	14.96	0	0	0	2.28
A3SS	ENSG00000100722	ZC3H14	chr14	+	182,14	296,5	5,7,5	283,495,690	0	0	0.217,0.558	0.008,0.006,0.003	0.382	0.3875	0.00566667	chr14:88563673-88568173	633	16	844	28	324	71	352	0	1488	0	1115	0	2.47	3.21	17.97	0	0	0
A3SS	ENSG00000165819	METTL3	chr14	-	936,208	191,96	753,614,1256	0,0,2	0	0	0.762,0.586	1.0,1.0,0.998	-0.325	0.674	0.999333	chr14:21501707-21503192	749	12	1085	7	633	303	499	62	1597	15	1392	152	1.58	0.64	32.37	11.05	0.93	9.84
A3SS	ENSG00000134779	TPGS2	chr18	-	86,81	92,97	573,194,563	0,6,0	0	0	0.362,0.336	1.0,0.951,1.0	-0.635	0.349	0.983667	chr18:36786552-36798468	291	111	987	153	194	114	571	79	804	0	1406	94	27.61	13.42	37.01	12.15	0	6.27
A3SS	ENSG00000087088	BAX	chr19	+	259,42	210,14	0,39,26	153,558,184	0	0	0.481,0.693	0.0,0.05,0.096	0.538	0.587	0.0486667	chr19:48960894-48961656	344	0	744	117	220	314	502	60	856	66	885	207	0	13.59	58.8	10.68	7.16	18.96
A3SS	ENSG00000155903	RASA2	chr3	+	598,97	258,79	81,29,2	225,235,1112	0	0	0.654,0.5	0.227,0.091,0.001	0.471	0.577	0.106333	chr3:141553920-141555932	597	17	506	79	553	346	423	29	1592	91	916	52	2.77	13.5	38.49	6.42	5.41	5.37
A3SS	ENSG00000100603	SNW1	chr14	-	200,10	982,13	24,22,47	714,1136,1528	3.0322e-11	1.1615e-09	0.152,0.404	0.029,0.017,0.026	0.254	0.278	0.024	chr14:77736950-77738797	1400	0	2648	63	1005	187	1001	162	6440	0	5119	0	0	2.32	15.69	13.93	0	0
A3SS	ENSG00000156171	DRAM2	chr1	-	342,7	143,0	222,114,811	0,0,0	1.52932e-08	3.35722e-07	0.587,1.0	1.0,1.0,1.0	-0.207	0.7935	1	chr1:111120495-111122635	19	0	83	0	149	58	0	0	246	0	19	0	0	0	28.02	#DIV/0!	0	0
A3SS	ENSG00000205758	CRYZL1	chr21	-	436,247	1202,157	40,101,510	1549,1476,1359	6.83905e-07	1.03367e-05	0.225,0.558	0.02,0.052,0.231	0.291	0.3915	0.101	chr21:33599129-33602253	2345	613	1257	142	1398	567	580	124	4531	543	1473	368	20.72	10.15	28.85	17.61	10.7	19.99
A3SS	ENSG00000168385	SEPTIN2	chr2	+	233,3	517,11	27,7,28	640,549,1217	0	0	0.289,0.198	0.037,0.011,0.02	0.221	0.2435	0.0226667	chr2:241335192-241336118	1117	40	1448	87	520	137	586	200	3754	119	2671	28	3.46	5.67	20.85	25.45	3.07	1.04
A3SS	ENSG00000196684	HSH2D	chr19	+	92,27	404,38	6,3,18	487,491,926	0	0	0.146,0.347	0.009,0.005,0.014	0.237	0.2465	0.00933333	chr19:16153188-16154511	857	0	1780	0	790	160	464	65	1708	0	2032	0	0	0	16.84	12.29	0	0
A3SS	ENSG00000263001	GTF2I	chr7	+	19,13	165,16	5,3,2	325,234,510	3.70028e-11	2.32885e-09	0.093,0.42	0.014,0.011,0.003	0.247	0.2565	0.00933333	chr7:74716930-74718961	678	15	348	50	260	80	196	31	938	0	1175	0	2.16	12.56	23.53	13.66	0	0
A3SS	ENSG00000163374	YY1AP1	chr1	-	143,37	341,61	4,0,0	211,84,592	0	0	0.27,0.348	0.016,0.0,0.0	0.304	0.309	0.00533333	chr1:155660719-155661326	556	0	1207	0	580	22	570	178	1738	0	1232	0	0	0	3.65	23.8	0	0
A3SS	ENSG00000154832	CXXC1	chr18	-	307,4	132,3	225,119,448	18,0,2	0	0	0.578,0.44	0.88,1.0,0.992	-0.448	0.509	0.957333	chr18:50284903-50285768	477	67	376	47	217	142	284	138	542	33	747	21	12.32	11.11	39.55	32.7	5.74	2.73
A3SS	ENSG00000154814	OXNAD1	chr3	+	224,26	105,19	30,21,70	417,91,341	0	0	0.658,0.553	0.061,0.172,0.156	0.476	0.6055	0.129667	chr3:16269255-16271091	93	0	377	60	163	0	255	130	470	22	898	110	0	13.73	0	33.77	4.47	10.91
A3SS	ENSG00000004897	CDC27	chr17	-	209,7	193,2	51,10,26	241,154,277	2.79746e-09	1.17698e-07	0.491,0.757	0.159,0.055,0.077	0.527	0.624	0.097	chr17:47151785-47154691	287	34	540	40	257	71	221	200	243	0	688	81	10.59	6.9	21.65	47.51	0	10.53
A3SS	ENSG00000058272	PPP1R12A	chr12	-	334,18	83,8	390,191,304	0,11,26	2.07956e-12	1.6821e-10	0.764,0.644	1.0,0.933,0.904	-0.242	0.704	0.945667	chr12:79806145-79807245	904	42	907	35	465	40	364	10	1167	0	735	0	4.44	3.72	7.92	2.67	0	0
A3SS	ENSG00000107672	NSMCE4A	chr10	-	7,434	0,198	19,15	267,278	4.44089e-15	4.02046e-13	1.0,0.66	0.059,0.046	0.778	0.83	0.0525	chr10:121973983-121974893	620	5	1001	14	193	408	158	161	2111	74	2917	0	0.8	1.38	67.89	50.47	3.39	0
A3SS	ENSG00000115211	EIF2B4	chr2	-	1,686	0,0	924,123	67,32	2.9976e-15	2.85337e-13	1.0,1.0	0.833,0.582	0.292	1	0.7075	chr2:27367401-27368044	988	0	1589	0	560	93	1340	31	1858	0	2808	0	0	0	14.24	2.26	0	0
A3SS	ENSG00000133997	MED6	chr14	-	153,25	273,26	43,29	219,382	4.70568e-12	4.13374e-10	0.329,0.457	0.147,0.062	0.289	0.393	0.1045	chr14:70592859-70593315	415	0	603	0	582	8	309	114	646	0	676	11	0	0	1.36	26.95	0	1.6
A3SS	ENSG00000101407	TTI1	chr20	-	156,130	36,29	216,408,858	35,0,0	3.40838e-14	1.19026e-12	0.684,0.691	0.755,1.0,1.0	-0.231	0.6875	0.918333	chr20:37999167-38006417	97	43	107	91	0	83	43	32	592	62	604	0	30.71	45.96	100	42.67	9.48	0
A3SS	ENSG00000122882	ECD	chr10	-	63,657	13,26	915,221	0,0	3.10285e-12	9.96104e-11	0.679,0.917	1.0,1.0	-0.202	0.798	1	chr10:73152272-73156473	564	0	407	0	276	51	360	0	859	0	917	0	0	0	15.6	0	0	0
A5SS	ENSG00000160271	RALGDS	chr9	-	521,31	74,2	33,12,528	212,337,396	0	0	0.472,0.663	0.019,0.005,0.145	0.511	0.5675	0.0563333	chr9:133100247-133101782	199	54	269	10	84	136	166	0	975	12	521	99	21.34	3.58	61.82	0	1.22	15.97
A5SS	ENSG00000134461	ANKRD16	chr10	-	125,65	94,35	0,0,0	448,31,151	0	0	0.538,0.619	0.0,0.0,0.0	0.579	0.5785	0	chr10:5885702-5887990	142	208	498	295	85	79	285	56	686	0	778	63	59.43	37.2	48.17	16.42	0	7.49
A5SS	ENSG00000204256	BRD2	chr6	+	56,95	66,57	166,123,182	20,0,30	5.81979e-13	2.42114e-11	0.362,0.527	0.847,1.0,0.802	-0.439	0.4445	0.883	chr6:32978105-32980152	162	124	229	53	56	39	177	39	499	54	256	29	43.36	18.79	41.05	18.06	9.76	10.18
A5SS	ENSG00000126456	IRF3	chr19	-	267,1033	47,477	181,160,0	367,198,341	1.88738e-15	1.27357e-13	0.567,0.333	0.102,0.157,0.0	0.364	0.45	0.0863333	chr19:49660692-49662348	510	169	603	18	396	229	653	0	890	39	627	40	24.89	2.9	36.64	0	4.2	6
A5SS	ENSG00000157404	KIT	chr4	+	129,5	233,8	33,18,48	95,330,527	7.7377e-11	2.92098e-09	0.339,0.366	0.243,0.048,0.078	0.23	0.3525	0.123	chr4:54725836-54727344	285	61	165	59	247	128	119	29	999	102	301	11	17.63	26.34	34.13	19.59	9.26	3.53
A5SS	ENSG00000171757	LRRC34	chr3	-	46,163	39,18	141,32,130	0,0,0	3.35387e-11	1.01578e-09	0.464,0.869	1.0,1.0,1.0	-0.334	0.6665	1	chr3:169807405-169807729	134	61	223	0	62	25	167	0	211	0	443	31	31.28	0	28.74	0	0	6.54
A5SS	ENSG00000158411	MITD1	chr2	-	50,13	332,19	6,3,16	439,337,681	7.30438e-12	3.34565e-10	0.128,0.4	0.013,0.009,0.022	0.249	0.264	0.0146667	chr2:99170516-99171425	578	76	1072	0	354	56	590	39	1448	0	1723	45	11.62	0	13.66	6.2	0	2.55
A5SS	ENSG00000115947	ORC4	chr2	-	112,146	64,99	443,104,788	0,0,0	0	0	0.524,0.481	1.0,1.0,1.0	-0.498	0.5025	1	chr2:147943415-147948244	185	178	892	220	156	59	723	276	969	0	2045	0	49.04	19.78	27.44	27.63	0	0
A5SS	ENSG00000138614	INTS14	chr15	-	132,450	58,22	685,95,841	1,0,0	2.9865e-14	1.56575e-12	0.6,0.931	0.998,1.0,1.0	-0.234	0.7655	0.999333	chr15:65598851-65599949	328	86	397	0	206	0	583	0	1076	46	1054	16	20.77	0	0	0	4.1	1.5
A5SS	ENSG00000117385	P3H1	chr1	-	27,118	25,135	64,61,40	214,191,367	3.73035e-14	1.90613e-12	0.426,0.375	0.17,0.18,0.07	0.26	0.4005	0.14	chr1:42754848-42755229	172	52	425	13	210	10	240	0	849	0	606	17	23.21	2.97	4.55	0	0	2.73
A5SS	ENSG00000146833	TRIM4	chr7	-	129,122	28,34	0,0,4	19,126,379	0	0	0.743,0.693	0.0,0.0,0.007	0.716	0.718	0.00233333	chr7:99903197-99903618	70	167	92	0	208	0	70	0	584	0	413	0	70.46	0	0	0	0	0
A5SS	ENSG00000114503	NCBP2	chr3	-	162,162	495,65	65,4,104	509,377,766	5.04832e-08	1.05907e-06	0.091,0.433	0.038,0.003,0.04	0.235	0.262	0.027	chr3:196937002-196937668	1498	0	1431	18	588	104	828	12	1736	10	2211	0	0	1.24	15.03	1.43	0.57	0
A5SS	ENSG00000065600	PACC1	chr1	-	143,174	40,10	131,118,136	0,0,0	2.2321e-12	1.51262e-10	0.662,0.905	1.0,1.0,1.0	-0.216	0.7835	1	chr1:212410404-212414915	88	0	348	58	83	97	176	0	266	41	389	0	0	14.29	53.89	0	13.36	0
A5SS	ENSG00000120008	WDR11	chr10	+	202,216	65,6	37,46,327	0,0,0	2.31652e-09	4.86663e-08	0.611,0.948	1.0,1.0,1.0	-0.221	0.7795	1	chr10:120905298-120906875	217	0	220	0	62	54	27	0	263	0	244	0	0	0	46.55	0	0	0
MXE	ENSG00000092096	SLC22A17	chr14	-	88,114	53,73	137,60,169	43,0,10	3.3396e-11	1.29414e-09	0.693,0.68	0.812,1.0,0.958	-0.237	0.6865	0.923333	chr14:23347138-23348326	266	139	77	23	193	318	25	0	532	47	28	0	34.32	23	62.23	0	8.12	0
MXE	ENSG00000115947	ORC4	chr2	-	54,12	71,122	0,0,0	318,64,562	1.99285e-13	1.10573e-11	0.559,0.141	0.0,0.0,0.0	0.35	0.35	0	chr2:147943415-147955415	178	185	892	220	156	59	723	276	969	0	2045	0	50.96	19.78	27.44	27.63	0	0
MXE	ENSG00000164535	DAGLB	chr7	-	135,176	11,89	87,39,177	0,0,2	3.21685e-10	1.02859e-08	0.879,0.539	1.0,1.0,0.981	-0.285	0.709	0.993667	chr7:6430459-6447952	230	89	188	0	68	0	39	0	327	45	121	0	27.9	0	0	0	12.1	0
MXE	ENSG00000144580	CNOT9	chr2	+	156,500	99,83	522,121,541	0,0,0	0	0	0.599,0.851	1.0,1.0,1.0	-0.275	0.725	1	chr2:218582950-218587715	158	61	80	0	143	0	10	0	176	0	260	0	27.85	0	0	0	0	0
MXE	ENSG00000160688	FLAD1	chr1	+	96,143	195,741	0,0,127	433,828,1968	0	0	0.299,0.143	0.0,0.0,0.053	0.203	0.221	0.0176667	chr1:154990318-154993131	670	147	2596	95	1014	91	1458	108	2503	93	3472	223	17.99	3.53	8.24	6.9	3.58	6.04
MXE	ENSG00000198157	HMGN5	chrX	-	22,8	28,143	1,0,0	123,114,86	2.41597e-08	4.92886e-07	0.447,0.054	0.008,0.0,0.0	0.248	0.2505	0.00266667	chrX:81116183-81119837	421	142	2128	148	473	0	1172	16	967	0	2345	39	25.22	6.5	0	1.35	0	1.64
MXE	ENSG00000128739	SNRPN	chr15	+	623,558	1018,3073	33,3,30	4531,4409,6244	0	0	0.402,0.166	0.008,0.001,0.005	0.279	0.284	0.00466667	chr15:24962093-24974476	1455	273	1302	111	121	65	125	36	104	0	73	0	15.8	7.86	34.95	22.36	0	0
MXE	ENSG00000173575	CHD2	chr15	+	95,54	92,6	381,538,262	0,0,22	2.01083e-09	8.11217e-08	0.536,0.91	1.0,1.0,0.93	-0.254	0.723	0.976667	chr15:92991326-92997115	248	50	223	16	90	107	165	26	1152	23	528	73	16.78	6.69	54.31	13.61	1.96	12.15
RI	ENSG00000145020	AMT	chr3	-	1321,1875	428,360	2782,1472,3954	0,115,35	0	0	0.537,0.662	1.0,0.828,0.977	-0.335	0.5995	0.935	chr3:49416757-49417738	822	339	1081	302	466	237	851	131	2594	361	2974	165	29.2	21.84	33.71	13.34	12.22	5.26
RI	ENSG00000187531	SIRT7	chr17	-	35,304	94,239	3,55,3	311,370,309	1.9984e-15	7.06319e-14	0.168,0.408	0.005,0.075,0.005	0.26	0.288	0.0283333	chr17:81914031-81914476	343	165	818	160	419	130	533	153	1042	17	1142	203	32.48	16.36	23.68	22.3	1.61	15.09
RI	ENSG00000133606	MKRN1	chr7	-	303,361	144,52	129,174,277	336,716,1242	6.55032e-15	3.27001e-13	0.308,0.595	0.075,0.049,0.045	0.395	0.4515	0.0563333	chr7:140455074-140455920	300	104	452	43	231	143	209	7	2416	98	995	135	25.74	8.69	38.24	3.24	3.9	11.95
RI	ENSG00000112146	FBXO9	chr6	+	96,182	78,99	150,186,348	6,2,0	0	0	0.192,0.262	0.829,0.947,1.0	-0.698	0.227	0.925333	chr6:53092713-53093581	316	0	769	176	380	0	481	10	997	0	1475	6	0	18.62	0	2.04	0	0.41
RI	ENSG00000064545	TMEM161A	chr19	-	63,119	117,40	40,140,177	0,0,0	0	0	0.177,0.544	1.0,1.0,1.0	-0.639	0.3605	1	chr19:19132331-19132774	323	155	1005	103	40	0	648	0	652	0	1544	54	32.43	9.3	0	0	0	3.38
RI	ENSG00000039523	RIPOR1	chr16	+	340,136	17,76	15,9,39	50,92,396	9.99201e-16	3.65064e-14	0.93,0.541	0.165,0.061,0.061	0.64	0.7355	0.0956667	chr16:67540437-67540724	97	267	128	64	255	11	129	11	548	39	194	53	73.35	33.33	4.14	7.86	6.64	21.46
RI	ENSG00000143793	C1orf35	chr1	-	242,13	122,3	121,138	10,0	1.94766e-09	5.93891e-08	0.518,0.701	0.868,1.0	-0.325	0.6095	0.934	chr1:228102063-228102580	498	0	1185	10	183	55	869	130	469	0	1316	0	0	0.84	23.11	13.01	0	0
SE	ENSG00000110455	ACCS	chr11	+	522,429	67,58	268,260,554	0,0,0	0	0	0.793,0.784	1.0,1.0,1.0	-0.212	0.7885	1	chr11:44083148-44084242	522	125	501	6	561	9	222	2	617	0	793	0	19.32	1.18	1.58	0.89	0	0
SE	ENSG00000121940	CLCC1	chr1	-	14,131	76,87	0,0,25	225,60,176	5.7874e-08	5.86903e-07	0.079,0.412	0.0,0.0,0.062	0.225	0.2455	0.0206667	chr1:108943815-108947738	170	81	136	15	110	26	127	0	475	16	409	0	32.27	9.93	19.12	0	3.26	0
SE	ENSG00000141030	COPS3	chr17	-	406,349	113,125	340,208,430	26,11,15	0	0	0.73,0.678	0.908,0.934,0.956	-0.229	0.704	0.932667	chr17:17267864-17271028	880	52	3129	65	658	145	1714	43	1854	131	4073	44	5.58	2.04	18.06	2.45	6.6	1.07
SE	ENSG00000109606	DHX15	chr4	-	248,112	126,349	24,0,187	273,132,461	7.07652e-05	0.000336482	0.441,0.114	0.034,0.0,0.14	0.22	0.2775	0.058	chr4:24576448-24584557	485	97	636	28	323	79	485	37	872	28	1103	24	16.67	4.22	19.65	7.09	3.11	2.13
SE	ENSG00000074266	EED	chr11	+	5,140	32,151	0,0,0	153,155,197	0	0	0.089,0.366	0.0,0.0,0.0	0.227	0.2275	0	chr11:86245247-86250468	222	0	216	103	106	33	248	0	332	0	591	0	0	32.29	23.74	0	0	0
SE	ENSG00000146067	FAM193B	chr5	-	318,24	274,5	0,19,0	175,47,296	2.55351e-15	1.31521e-13	0.403,0.736	0.0,0.19,0.0	0.506	0.5695	0.0633333	chr5:177521953-177524052	259	75	625	36	297	199	275	13	537	38	675	47	22.46	5.45	40.12	4.51	6.61	6.51
SE	ENSG00000141560	FN3KRP	chr17	+	228,52	46,9	293,254,78	0,0,0	0	0	0.737,0.766	1.0,1.0,1.0	-0.248	0.7515	1	chr17:82718885-82722906	600	0	694	44	448	0	662	56	1030	0	1307	17	0	5.96	0	7.8	0	1.28
SE	ENSG00000142166	IFNAR1	chr21	+	170,13	187,6	50,26,0	148,157,350	3.62628e-11	1.56024e-09	0.345,0.557	0.164,0.088,0.0	0.367	0.451	0.084	chr21:33343514-33345380	453	0	456	76	161	20	203	142	1761	222	716	41	0	14.29	11.05	41.16	11.2	5.42
SE	ENSG00000160255	ITGB2	chr21	-	578,23	341,46	0,0,0	280,44,294	0	0	0.481,0.214	0.0,0.0,0.0	0.347	0.3475	0	chr21:44907011-44910392	334	848	49	427	437	659	0	142	674	0	236	0	71.74	89.71	60.13	100	0	0
SE	ENSG00000198399	ITSN2	chr2	-	27,27	31,167	0,2,0	169,230,148	6.66134e-16	3.0267e-14	0.361,0.095	0.0,0.006,0.0	0.226	0.228	0.002	chr2:24275692-24286371	200	65	153	0	200	62	98	7	542	0	154	0	24.53	0	23.66	6.67	0	0
SE	ENSG00000170476	MZB1	chr5	-	309,411	0,87	0,2,47	98,480,188	0	0	1.0,0.731	0.0,0.002,0.126	0.823	0.8655	0.0426667	chr5:139388440-139390101	86	744	0	0	231	141	0	0	804	18	67	0	89.64	#DIV/0!	37.9	#DIV/0!	2.19	0
SE	ENSG00000025434	NR1H3	chr11	+	104,17	630,8	0,1,0	228,137,619	3.12902e-09	5.23543e-08	0.054,0.425	0.0,0.003,0.0	0.238	0.2395	0.001	chr11:47261898-47268046	701	23	83	33	682	77	67	0	1063	0	398	0	3.18	28.45	10.14	0	0	0
SE	ENSG00000107672	NSMCE4A	chr10	-	290,2	186,5	0,98,153	611,407,955	3.51279e-07	3.80882e-06	0.517,0.215	0.0,0.142,0.099	0.286	0.366	0.0803333	chr10:121959480-121960426	561	176	1240	140	201	302	266	175	2060	251	3216	319	23.88	10.14	60.04	39.68	10.86	9.02
SE	ENSG00000115947	ORC4	chr2	-	414,722	116,178	591,416,1080	0,0,0	0	0	0.614,0.643	1.0,1.0,1.0	-0.371	0.6285	1	chr2:147943415-147952533	178	185	892	220	156	59	723	276	969	0	2045	0	50.96	19.78	27.44	27.63	0	0
SE	ENSG00000113456	RAD1	chr5	-	51,120	43,222	18,0,7	215,85,266	0	0	0.415,0.244	0.048,0.0,0.016	0.308	0.3295	0.0213333	chr5:34913449-34914981	275	238	794	155	100	262	297	118	587	47	779	141	46.39	16.33	72.38	28.43	7.41	15.33
SE	ENSG00000132541	RIDA	chr8	-	148,175	21,37	250,342,325	0,0,0	0	0	0.829,0.765	1.0,1.0,1.0	-0.203	0.797	1	chr8:98106251-98117179	351	81	650	39	250	64	597	178	1017	0	1177	0	18.75	5.66	20.38	22.97	0	0
SE	ENSG00000211456	SACM1L	chr3	+	28,62	60,172	0,0,2	111,154,334	0	0	0.234,0.191	0.0,0.0,0.004	0.211	0.2125	0.00133333	chr3:45713120-45714102	239	68	219	22	158	85	78	84	611	0	167	24	22.15	9.13	34.98	51.85	0	12.57
SE	ENSG00000164414	SLC35A1	chr6	+	33,41	42,493	5,3,1	227,354,747	1.01497e-12	2.71751e-11	0.398,0.065	0.018,0.007,0.001	0.223	0.2315	0.00866667	chr6:87506361-87508616	553	62	599	30	268	0	426	52	1370	35	1156	23	10.08	4.77	0	10.88	2.49	1.95
SE	ENSG00000124193	SRSF6	chr20	+	129,58	67,57	20,14,9	62,79,183	0	0	0.408,0.267	0.103,0.06,0.017	0.278	0.3375	0.06	chr20:43458340-43459915	198	95	128	63	171	68	30	6	285	73	335	7	32.42	32.98	28.45	16.67	20.39	2.05
SE	ENSG00000146833	TRIM4	chr7	-	82,86	27,56	0,0,0	48,125,247	0	0	0.632,0.465	0.0,0.0,0.0	0.548	0.5485	0	chr7:99909544-99919620	90	101	147	0	211	61	28	0	456	0	484	0	52.88	0	22.43	0	0	0
SE	ENSG00000169180	XPO6	chr16	-	69,303	9,64	367,416,407	0,0,5	0	0	0.813,0.729	1.0,1.0,0.979	-0.222	0.771	0.993	chr16:28175877-28181051	194	76	235	0	117	149	102	0	666	0	345	0	28.15	0	56.02	0	0	0
SE	ENSG00000151726	ACSL1	chr4	-	14,212	4,40	100,434,773	0,0,0	0	0	0.68,0.763	1.0,1.0,1.0	-0.278	0.7215	1	chr4:184764832-184766722	153	45	202	0	219	0	56	0	884	0	498	0	22.73	0	0	0	0	0
SE	ENSG00000196510	ANAPC7	chr12	-	322,287	28,107	878,520,1640	0,0,50	2.861e-11	5.8281e-10	0.832,0.536	1.0,1.0,0.934	-0.294	0.684	0.978	chr12:110377372-110382980	245	136	797	23	171	0	794	25	1540	52	1750	14	35.7	2.8	0	3.05	3.27	0.79
SE	ENSG00000137135	ARHGEF39	chr9	-	117,183	45,5	131,31,372	0,0,0	1.50236e-09	3.29521e-08	0.614,0.957	1.0,1.0,1.0	-0.215	0.7855	1	chr9:35664351-35665212	111	1	179	50	14	0	104	0	262	0	296	0	0.89	21.83	0	0	0	0
SE	ENSG00000159884	CCDC107	chr9	+	39,2	331,2	0,0,0	57,251,218	3.18894e-05	0.000303324	0.08,0.426	0.0,0.0,0.0	0.253	0.253	0	chr9:35658555-35661423	359	38	388	4	334	20	347	37	693	0	530	0	9.57	1.02	5.65	9.64	0	0
SE	ENSG00000163703	CRELD1	chr3	+	63,66	70,64	0,10,14	211,49,202	0	0	0.274,0.302	0.0,0.079,0.028	0.252	0.288	0.0356667	chr3:9943461-9945052	334	58	138	91	348	0	146	0	1871	116	470	17	14.8	39.74	0	0	5.84	3.49
SE	ENSG00000113360	DROSHA	chr5	-	134,156	55,37	79,89,188	0,0,0	0	0	0.589,0.713	1.0,1.0,1.0	-0.349	0.651	1	chr5:31406832-31410907	123	0	392	99	133	0	280	0	494	0	411	0	0	20.16	0	0	0	0
SE	ENSG00000104290	FZD3	chr8	+	37,253	54,114	0,0,0	1,165,190	0	0	0.319,0.603	0.0,0.0,0.0	0.461	0.461	0	chr8:28502649-28520854	169	193	371	0	89	0	130	0	352	0	474	28	53.31	0	0	0	0	5.58
SE	ENSG00000170627	GTSF1	chr12	-	128,514	50,100	433,17,246	0,0,0	0	0	0.604,0.754	1.0,1.0,1.0	-0.321	0.679	1	chr12:54463150-54471297	319	228	692	38	0	0	77	0	408	0	495	14	41.68	5.21	#DIV/0!	0	0	2.75
SE	ENSG00000172534	HCFC1	chrX	-	65,302	7,100	261,88,331	1,3,6	7.09932e-12	1.6136e-10	0.799,0.565	0.991,0.926,0.959	-0.277	0.682	0.958667	chrX:153958004-153959511	131	105	370	13	46	40	101	0	282	0	396	0	44.49	3.39	46.51	0	0	0
SE	ENSG00000103550	KNOP1	chr16	-	48,182	101,187	15,2,31	185,251,113	0	0	0.2,0.338	0.041,0.004,0.126	0.212	0.269	0.057	chr16:19714778-19718255	372	79	684	12	133	0	314	0	555	0	1217	12	17.52	1.72	0	0	0	0.98
SE	ENSG00000205629	LCMT1	chr16	+	45,100	27,241	0,0,76	305,428,874	4.44089e-16	2.07369e-14	0.443,0.165	0.0,0.0,0.04	0.291	0.304	0.0133333	chr16:25111710-25128586	283	100	386	433	663	0	631	95	1642	49	836	50	26.11	52.87	0	13.09	2.9	5.64
SE	ENSG00000175471	MCTP1	chr5	-	73,65	111,361	0,0,0	94,202,461	0	0	0.332,0.12	0.0,0.0,0.0	0.226	0.226	0	chr5:94931932-94940215	487	129	12	0	522	0	0	0	787	0	115	0	20.94	0	0	#DIV/0!	0	0
SE	ENSG00000174197	MGA	chr15	+	88,252	14,63	626,580,436	0,0,0	0	0	0.787,0.701	1.0,1.0,1.0	-0.256	0.744	1	chr15:41707707-41711369	184	77	240	35	177	0	225	22	972	0	203	10	29.5	12.73	0	8.91	0	4.69
SE	ENSG00000213995	NAXD	chr13	+	178,89	22,24	15,11,431	0,0,27	0.000168724	0.00072967	0.835,0.699	1.0,1.0,0.909	-0.203	0.767	0.969667	chr13:110624213-110627567	169	53	117	0	74	19	30	24	302	26	194	35	23.87	0	20.43	44.44	7.93	15.28
SE	ENSG00000186364	NUDT17	chr1	+	136,244	42,159	347,2,726	0,0,0	0	0	0.592,0.407	1.0,1.0,1.0	-0.501	0.4995	1	chr1:145845609-145846478	318	203	42	24	106	28	46	16	690	20	180	13	38.96	36.36	20.9	25.81	2.82	6.74
SE	ENSG00000185813	PCYT2	chr17	-	67,102	225,120	0,6,29	491,88,447	0	0	0.179,0.384	0.0,0.048,0.045	0.25	0.2815	0.031	chr17:81906739-81907618	356	235	1164	488	550	0	1077	81	1083	83	2231	342	39.76	29.54	0	6.99	7.12	13.29
SE	ENSG00000129292	PHF20L1	chr8	+	67,227	146,114	28,0,58	363,135,518	7.32476e-10	1.73124e-08	0.231,0.567	0.048,0.0,0.068	0.36	0.399	0.0386667	chr8:132798751-132804052	218	170	303	0	44	0	58	6	144	29	100	1	43.81	0	0	9.38	16.76	0.99
SE	ENSG00000166908	PIP4K2C	chr12	+	315,233	43,15	109,59,491	0,0,0	0	0	0.724,0.847	1.0,1.0,1.0	-0.215	0.7855	1	chr12:57600303-57601368	44	205	186	58	96	52	94	0	490	0	191	0	82.33	23.77	35.14	0	0	0
SE	ENSG00000186314	PRELID2	chr5	-	20,66	17,142	0,0,0	244,78,221	0	0	0.339,0.168	0.0,0.0,0.0	0.254	0.2535	0	chr5:145823056-145835253	150	48	439	158	299	0	213	0	557	0	729	24	24.24	26.47	0	0	0	3.19
SE	ENSG00000113522	RAD50	chr5	+	55,191	12,26	294,161,298	0,0,0	0	0	0.678,0.771	1.0,1.0,1.0	-0.275	0.7245	1	chr5:132591856-132603509	384	117	200	1	85	11	115	11	525	76	799	1	23.35	0.5	11.46	8.73	12.65	0.13
SE	ENSG00000176393	RNPEP	chr1	+	310,301	91,24	352,88,591	7,0,0	3.33067e-16	2.59958e-14	0.629,0.862	0.962,1.0,1.0	-0.242	0.7455	0.987333	chr1:201996151-201999965	195	4	519	115	175	0	303	0	565	11	752	18	2.01	18.14	0	0	1.91	2.34
SE	ENSG00000004864	SLC25A13	chr7	-	7,86	45,113	0,0,0	96,303,195	0	0	0.086,0.316	0.0,0.0,0.0	0.201	0.201	0	chr7:96193127-96208997	75	29	160	55	46	18	137	0	359	0	624	0	27.88	25.58	28.13	0	0	0
SE	ENSG00000157637	SLC38A10	chr17	-	31,169	13,31	175,139,253	0,0,0	0	0	0.577,0.757	1.0,1.0,1.0	-0.333	0.667	1	chr17:81270897-81276171	113	14	121	31	182	0	305	16	396	0	325	0	11.02	20.39	0	4.98	0	0
SE	ENSG00000128739	SNRPN	chr15	+	1364,1221	411,1322	91,3,64	2179,2157,3192	0	0	0.644,0.335	0.022,0.001,0.011	0.478	0.4895	0.0113333	chr15:24962093-24968102	1781	1384	1889	1336	2132	149	1572	110	7566	89	5152	74	43.73	41.43	6.53	6.54	1.16	1.42
SE	ENSG00000136560	TANK	chr2	+	40,86	161,126	5,0,15	298,174,466	0	0	0.133,0.296	0.01,0.0,0.019	0.205	0.2145	0.00966667	chr2:161203466-161204999	276	68	603	21	189	15	392	0	945	15	516	0	19.77	3.37	7.35	0	1.56	0
SE	ENSG00000117500	TMED5	chr1	-	76,28	138,43	0,0,0	145,164,99	0	0	0.272,0.306	0.0,0.0,0.0	0.289	0.289	0	chr1:93156279-93160246	49	60	0	0	0	0	18	0	0	0	48	0	55.05	#DIV/0!	#DIV/0!	0	#DIV/0!	0
SE	ENSG00000197323	TRIM33	chr1	-	123,63	102,188	0,0,0	295,62,183	0	0	0.417,0.166	0.0,0.0,0.0	0.291	0.2915	0	chr1:114408656-114410336	168	0	298	110	40	0	329	0	695	0	579	0	0	26.96	0	0	0	0
SE	ENSG00000163635	ATXN7	chr3	+	86,162	28,11	194,108,268	15,2,0	0.000121445	0.000725643	0.568,0.863	0.847,0.959,1.0	-0.22	0.7155	0.935333	chr3:63988038-63990879	109	0	92	0	89	0	81	87	232	0	157	0	0	0	0	51.79	0	0
SE	ENSG00000175711	B3GNTL1	chr17	-	97,162	344,164	10,4,56	397,384,938	0	0	0.132,0.347	0.013,0.006,0.031	0.223	0.2395	0.0166667	chr17:82957338-82961352	905	36	1409	52	529	225	570	42	1750	85	1679	19	3.83	3.56	29.84	6.86	4.63	1.12
SE	ENSG00000107771	CCSER2	chr10	+	173,25	211,38	0,0,73	479,256,531	0	0	0.352,0.303	0.0,0.0,0.083	0.3	0.3275	0.0276667	chr10:84425710-84438727	507	10	88	0	260	34	76	0	1266	39	41	0	1.93	0	11.56	0	2.99	0
SE	ENSG00000185324	CDK10	chr16	+	497,29	65,11	338,186,749	0,0,1	0	0	0.839,0.642	1.0,1.0,0.998	-0.259	0.7405	0.999333	chr16:89693253-89694252	370	0	790	16	555	84	830	7	1803	1	2154	32	0	1.99	13.15	0.84	0.06	1.46
SE	ENSG00000112855	HARS2	chr5	+	265,2	137,1	62,63,325	0,0,0	0	0	0.537,0.546	1.0,1.0,1.0	-0.458	0.5415	1	chr5:140695717-140696634	70	0	119	19	51	66	173	151	58	0	278	0	0	13.77	56.41	46.6	0	0
SE	ENSG00000147649	MTDH	chr8	+	990,38	66,13	873,507,770	3,0,7	1.62981e-13	1.1997e-11	0.873,0.572	0.993,1.0,0.98	-0.269	0.7225	0.991	chr8:97686647-97689123	1088	0	1601	18	915	15	656	103	883	0	1303	11	0	1.11	1.61	13.57	0	0.84
SE	ENSG00000100519	PSMC6	chr14	+	82,18	146,26	79,8,15	468,44,261	1.08802e-14	4.97717e-13	0.276,0.32	0.103,0.11,0.038	0.214	0.298	0.0836667	chr14:52721089-52724056	387	137	1012	228	185	93	960	58	797	101	1647	175	26.15	18.39	33.45	5.7	11.25	9.6
SE	ENSG00000115524	SF3B1	chr2	-	77,689	17,599	175,260	1246,773	2.52067e-11	6.71546e-10	0.43,0.161	0.023,0.053	0.258	0.2955	0.038	chr2:197418488-197420562	2124	57	1158	40	639	108	739	20	2513	34	1670	31	2.61	3.34	14.46	2.64	1.33	1.82
SE	ENSG00000080189	SLC35C2	chr20	-	138,88	53,18	202,263,290	0,0,0	0	0	0.637,0.767	1.0,1.0,1.0	-0.298	0.702	1	chr20:46355052-46356657	673	0	715	0	387	58	419	0	2563	0	1347	0	0	0	13.03	0	0	0
SE	ENSG00000134490	TMEM241	chr18	-	108,71	7,25	57,71,278	0,0,9	2.50201e-06	2.35597e-05	0.91,0.651	1.0,1.0,0.953	-0.204	0.7805	0.984333	chr18:23377625-23399667	32	0	119	0	154	67	125	0	149	0	229	0	0	0	30.32	0	0	0
SE	ENSG00000160087	UBE2J2	chr1	-	329,363	164,48	284,238,443	0,0,0	0	0	0.571,0.834	1.0,1.0,1.0	-0.298	0.7025	1	chr1:1253888-1257150	818	0	1784	222	756	0	1316	0	1979	0	2626	0	0	11.07	0	0	0	0
SE	ENSG00000169764	UGP2	chr2	+	195,54	603,44	12,38,0	298,194,478	3.09752e-14	2.58652e-12	0.132,0.365	0.019,0.084,0.0	0.214	0.2485	0.0343333	chr2:63856285-63857956	1183	14	873	0	390	33	758	127	1382	59	1068	29	1.17	0	7.8	14.35	4.09	2.64
SE	ENSG00000155959	VBP1	chrX	+	6,171	62,162	0,9	263,165	4.6263e-09	7.29075e-08	0.056,0.395	0.0,0.033	0.209	0.2255	0.0165	chrX:155228363-155236387	463	0	890	29	236	104	693	44	1248	83	1662	25	0	3.16	30.59	5.97	6.24	1.48

## Sheet: HSC events
EventType	GeneID	geneSymbol	chr	strand	IJC_SAMPLE_1	SJC_SAMPLE_1	IJC_SAMPLE_2	SJC_SAMPLE_2	PValue	FDR	IncLevel1	IncLevel2	IncLevelDifference	MeanPSI1	MeanPSI2	IGVmap	K666N_HSC_CanonicalReads	K666N_HSC_CrypticReads	N626D_HSC_CanonicalReads	N626D_HSC_CrypticReads	NBM_HSC_CanonicalReads	NBM_HSC_CrypticReads	K666N_HSC_PSI	N626D_HSC_PSI	NBM_HSC_PSI	dPSI_K666N	dPSI_N626D	Max_dPSI
A3SS	ENSG00000115211	EIF2B4	chr2	-	1,686	0,0	924,123	67,32	2.9976e-15	2.85337e-13	1.0,1.0	0.833,0.582	0.292	1	0.7075	chr2:27367401-27368044	988	0	560	93	1858	0	0	14.24	0	0	14.24	14.24
A3SS	ENSG00000100603	SNW1	chr14	-	200,10	982,13	24,22,47	714,1136,1528	3.0322e-11	1.1615e-09	0.152,0.404	0.029,0.017,0.026	0.254	0.278	0.024	chr14:77736950-77738797	1400	0	1005	187	6440	0	0	15.69	0	0	15.69	15.69
A3SS	ENSG00000196684	HSH2D	chr19	+	92,27	404,38	6,3,18	487,491,926	0	0	0.146,0.347	0.009,0.005,0.014	0.237	0.2465	0.00933333	chr19:16153188-16154511	857	0	790	160	1708	0	0	16.84	0	0	16.84	16.84
A3SS	ENSG00000114626	ABTB1	chr3	+	133,153	2,40	608,290,331	0,0,0	7.7226e-10	1.68319e-08	0.966,0.62	1.0,1.0,1.0	-0.207	0.793	1	chr3:127676561-127677306	176	0	95	23	986	0	0	19.49	0	0	19.49	19.49
A3SS	ENSG00000155903	RASA2	chr3	+	598,97	258,79	81,29,2	225,235,1112	0	0	0.654,0.5	0.227,0.091,0.001	0.471	0.577	0.106333	chr3:141553920-141555932	597	17	553	346	1592	91	2.77	38.49	5.41	0	33.08	33.08
A3SS	ENSG00000087088	BAX	chr19	+	259,42	210,14	0,39,26	153,558,184	0	0	0.481,0.693	0.0,0.05,0.096	0.538	0.587	0.0486667	chr19:48960894-48961656	344	0	220	314	856	66	0	58.8	7.16	0	51.64	51.64
A3SS	ENSG00000107672	NSMCE4A	chr10	-	7,434	0,198	19,15	267,278	4.44089e-15	4.02046e-13	1.0,0.66	0.059,0.046	0.778	0.83	0.0525	chr10:121973983-121974893	620	5	193	408	2111	74	0.8	67.89	3.39	0	64.5	64.5
A3SS	ENSG00000165819	METTL3	chr14	-	936,208	191,96	753,614,1256	0,0,2	0	0	0.762,0.586	1.0,1.0,0.998	-0.325	0.674	0.999333	chr14:21501707-21503192	749	12	633	303	1597	15	1.58	32.37	0.93	0.65	31.44	31.44
A3SS	ENSG00000168385	SEPTIN2	chr2	+	233,3	517,11	27,7,28	640,549,1217	0	0	0.289,0.198	0.037,0.011,0.02	0.221	0.2435	0.0226667	chr2:241335192-241336118	1117	40	520	137	3754	119	3.46	20.85	3.07	0.39	17.78	17.78
A3SS	ENSG00000163319	MRPS18C	chr4	+	272,135	1114,232	33,35,44	1096,1401,1124	0	0	0.176,0.338	0.026,0.021,0.033	0.23	0.257	0.0266667	chr4:83456938-83458449	1759	15	1334	324	3579	0	0.85	19.54	0	0.85	19.54	19.54
A3SS	ENSG00000263001	GTF2I	chr7	+	19,13	165,16	5,3,2	325,234,510	3.70028e-11	2.32885e-09	0.093,0.42	0.014,0.011,0.003	0.247	0.2565	0.00933333	chr7:74716930-74718961	678	15	260	80	938	0	2.16	23.53	0	2.16	23.53	23.53
A3SS	ENSG00000100722	ZC3H14	chr14	+	182,14	296,5	5,7,5	283,495,690	0	0	0.217,0.558	0.008,0.006,0.003	0.382	0.3875	0.00566667	chr14:88563673-88568173	633	16	324	71	1488	0	2.47	17.97	0	2.47	17.97	17.97
A3SS	ENSG00000154832	CXXC1	chr18	-	307,4	132,3	225,119,448	18,0,2	0	0	0.578,0.44	0.88,1.0,0.992	-0.448	0.509	0.957333	chr18:50284903-50285768	477	67	217	142	542	33	12.32	39.55	5.74	6.58	33.81	33.81
A3SS	ENSG00000125991	ERGIC3	chr20	+	263,95	622,127	27,35,72	1135,1009,2668	0	0	0.274,0.4	0.021,0.03,0.024	0.312	0.337	0.025	chr20:35556251-35557129	2332	152	761	303	4981	0	6.12	28.48	0	6.12	28.48	28.48
A3SS	ENSG00000165948	IFI27L1	chr14	+	444,320	148,97	263,714,729	0,74,48	0	0	0.685,0.705	1.0,0.875,0.917	-0.236	0.695	0.930667	chr14:94100751-94101995	292	17	161	55	369	0	5.5	25.46	0	5.5	25.46	25.46
A3SS	ENSG00000242612	DECR2	chr16	+	23,8	28,151	5,1,0	111,97,299	8.7931e-08	1.23803e-06	0.401,0.041	0.035,0.008,0.0	0.207	0.221	0.0143333	chr16:407540-410387	185	9	165	44	526	0	4.64	21.05	0	4.64	21.05	21.05
A3SS	ENSG00000101407	TTI1	chr20	-	156,130	36,29	216,408,858	35,0,0	3.40838e-14	1.19026e-12	0.684,0.691	0.755,1.0,1.0	-0.231	0.6875	0.918333	chr20:37999167-38006417	97	43	0	83	592	62	30.71	100	9.48	21.23	90.52	90.52
A3SS	ENSG00000119446	RBM18	chr9	-	69,53	33,97	139,124,207	0,3,1	0	0	0.662,0.339	1.0,0.975,0.995	-0.49	0.5005	0.99	chr9:122261359-122264734	144	31	45	88	270	0	17.71	66.17	0	17.71	66.17	66.17
A3SS	ENSG00000162298	SYVN1	chr11	-	156,171	323,453	56,0,0	523,264,988	0	0	0.302,0.253	0.088,0.0,0.0	0.248	0.2775	0.0293333	chr11:65133139-65133489	1117	25	932	68	1631	0	2.19	6.8	0	2.19	6.8	6.8
A3SS	ENSG00000140280	LYSMD2	chr15	-	158,333	60,12	425,206,439	3,0,0	4.50098e-11	2.05465e-09	0.584,0.937	0.987,1.0,1.0	-0.235	0.7605	0.995667	chr15:51724769-51737369	904	70	492	99	1463	36	7.19	16.75	2.4	4.79	14.35	14.35
A3SS	ENSG00000114933	INO80D	chr2	-	177,260	40,51	170,575,342	0,8,6	0	0	0.733,0.76	1.0,0.978,0.973	-0.237	0.7465	0.983667	chr2:206062778-206063170	613	25	572	66	838	0	3.92	10.34	0	3.92	10.34	10.34
A3SS	ENSG00000127586	CHTF18	chr16	+	139,3	164,1	3,1,1	69,49,355	1.11022e-16	2.00819e-14	0.428,0.726	0.037,0.018,0.002	0.558	0.577	0.019	chr16:793254-794212	162	19	23	8	420	0	10.5	25.81	0	10.5	25.81	25.81
A3SS	ENSG00000004897	CDC27	chr17	-	209,7	193,2	51,10,26	241,154,277	2.79746e-09	1.17698e-07	0.491,0.757	0.159,0.055,0.077	0.527	0.624	0.097	chr17:47151785-47154691	287	34	257	71	243	0	10.59	21.65	0	10.59	21.65	21.65
A3SS	ENSG00000136051	WASHC4	chr12	+	34,100	134,150	8,21,4	139,352,507	0	0	0.19,0.382	0.051,0.052,0.007	0.249	0.286	0.0366667	chr12:105120577-105121224	302	140	76	116	1060	26	31.67	60.42	2.39	29.28	58.03	58.03
A3SS	ENSG00000130244	FAM98C	chr19	+	164,78	22,80	100,318,95	10,3,0	2.90186e-07	3.62063e-06	0.861,0.447	0.892,0.989,1.0	-0.306	0.654	0.960333	chr19:38405093-38405441	208	102	60	93	447	13	32.9	60.78	2.83	30.07	57.95	57.95
A3SS	ENSG00000205758	CRYZL1	chr21	-	436,247	1202,157	40,101,510	1549,1476,1359	6.83905e-07	1.03367e-05	0.225,0.558	0.02,0.052,0.231	0.291	0.3915	0.101	chr21:33599129-33602253	2345	613	1398	567	4531	543	20.72	28.85	10.7	10.02	18.15	18.15
A3SS	ENSG00000058272	PPP1R12A	chr12	-	334,18	83,8	390,191,304	0,11,26	2.07956e-12	1.6821e-10	0.764,0.644	1.0,0.933,0.904	-0.242	0.704	0.945667	chr12:79806145-79807245	904	42	465	40	1167	0	4.44	7.92	0	4.44	7.92	7.92
A3SS	ENSG00000135655	USP15	chr12	+	191,17	95,7	245,121,485	0,0,0	0	0	0.627,0.67	1.0,1.0,1.0	-0.351	0.6485	1	chr12:62389494-62389719	295	84	159	103	361	0	22.16	39.31	0	22.16	39.31	39.31
A3SS	ENSG00000270629	NBPF14	chr1	-	319,20	178,8	34,88,13	204,243,339	0	0	0.63,0.703	0.137,0.256,0.035	0.524	0.6665	0.142667	chr1:148639995-148679481	743	286	416	231	957	127	27.79	35.7	11.72	16.07	23.98	23.98
A3SS	ENSG00000035681	NSMAF	chr8	-	192,7	96,4	203,312,517	2,5,13	0	0	0.642,0.611	0.989,0.982,0.973	-0.355	0.6265	0.981333	chr8:58589431-58590026	461	160	180	98	1044	17	25.76	35.25	1.6	24.16	33.65	33.65
A3SS	ENSG00000163702	IL17RC	chr3	+	101,36	232,127	0,1,0	242,339,609	0	0	0.273,0.196	0.0,0.003,0.0	0.234	0.2345	0.001	chr3:9918589-9920622	169	39	384	129	1228	0	18.75	25.15	0	18.75	25.15	25.15
A3SS	ENSG00000134779	TPGS2	chr18	-	86,81	92,97	573,194,563	0,6,0	0	0	0.362,0.336	1.0,0.951,1.0	-0.635	0.349	0.983667	chr18:36786552-36798468	291	111	194	114	804	0	27.61	37.01	0	27.61	37.01	37.01
A3SS	ENSG00000155463	OXA1L	chr14	+	106,36	130,182	1,0,0	429,491,342	0	0	0.427,0.153	0.002,0.0,0.0	0.289	0.29	0.000666667	chr14:22768151-22769954	333	145	400	263	1355	0	30.33	39.67	0	30.33	39.67	39.67
A3SS	ENSG00000137133	HINT2	chr9	-	893,89	1248,59	0,26,0	955,820,1329	0	0	0.4,0.584	0.0,0.029,0.0	0.482	0.492	0.00966667	chr9:35812940-35813285	1946	1055	1313	978	3086	27	35.15	42.69	0.87	34.28	41.82	41.82
A3SS	ENSG00000115652	UXS1	chr2	-	268,60	17,4	22,171,296	84,147,252	0	0	0.935,0.932	0.192,0.514,0.516	0.526	0.9335	0.407333	chr2:106164715-106166075	66	331	25	269	544	400	83.38	91.5	42.37	41.01	49.13	49.13
A3SS	ENSG00000171703	TCEA2	chr20	+	100,290	201,802	21,14,46	1752,703,1980	0	0	0.315,0.251	0.011,0.018,0.021	0.266	0.283	0.0166667	chr20:64070615-64071961	1040	364	835	349	4609	0	25.93	29.48	0	25.93	29.48	29.48
A3SS	ENSG00000135596	MICAL1	chr6	-	65,206	78,227	10,12,0	210,94,244	0	0	0.434,0.455	0.042,0.105,0.0	0.396	0.4445	0.049	chr6:109445750-109446155	315	256	156	131	566	0	44.83	45.64	0	44.83	45.64	45.64
A3SS	ENSG00000150433	TMEM218	chr11	-	121,18	83,22	14,10,46	165,135,223	0	0	0.543,0.4	0.065,0.057,0.144	0.383	0.4715	0.0886667	chr11:125102111-125102753	371	154	255	107	637	91	29.33	29.56	12.5	16.83	17.06	17.06
A3SS	ENSG00000133265	HSPBP1	chr19	-	153,367	66,213	388,379,1032	1,1,24	0	0	0.683,0.616	0.997,0.997,0.976	-0.34	0.6495	0.99	chr19:55265257-55265905	514	316	372	193	1907	70	38.07	34.16	3.54	34.53	30.62	34.53
A3SS	ENSG00000187862	TTC24	chr1	+	367,551	1,41	32,0,1	150,184,294	0	0	0.997,0.924	0.162,0.0,0.003	0.905	0.9605	0.055	chr1:156583150-156583470	44	879	52	274	680	29	95.23	84.05	4.09	91.14	79.96	91.14
A3SS	ENSG00000134516	DOCK2	chr5	+	411,163	95,62	317,455,221	0,0,0	0	0	0.732,0.624	1.0,1.0,1.0	-0.322	0.678	1	chr5:170080263-170082004	341	168	82	33	703	0	33.01	28.7	0	33.01	28.7	33.01
A3SS	ENSG00000125734	GPR108	chr19	-	406,519	61,218	1026,269,1472	0,0,8	0	0	0.828,0.633	1.0,1.0,0.993	-0.267	0.7305	0.997667	chr19:6730966-6731218	724	291	441	127	2232	0	28.67	22.36	0	28.67	22.36	28.67
A3SS	ENSG00000129484	PARP2	chr14	+	224,15	103,6	448,300,627	5,5,66	0	0	0.649,0.68	0.987,0.981,0.89	-0.288	0.6645	0.952667	chr14:20354227-20354967	503	153	300	68	1242	38	23.32	18.48	2.97	20.35	15.51	20.35
A3SS	ENSG00000125354	SEPTIN6	chrX	-	545,58	937,66	4,65,53	738,878,1380	0	0	0.343,0.441	0.005,0.062,0.033	0.359	0.392	0.0333333	chrX:119625314-119629337	1107	957	1077	585	3137	109	46.37	35.2	3.36	43.01	31.84	43.01
A3SS	ENSG00000145020	AMT	chr3	-	175,162	43,266	318,106,125	0,0,3	1.04361e-14	5.35813e-13	0.792,0.363	1.0,1.0,0.975	-0.414	0.5775	0.991667	chr3:49416773-49417634	258	339	336	237	361	0	56.78	41.36	0	56.78	41.36	56.78
A3SS	ENSG00000146223	RPL7L1	chr6	+	50,46	72,101	36,14,308	0,0,40	0	0	0.193,0.136	1.0,1.0,0.726	-0.744	0.1645	0.908667	chr6:42884730-42886490	2366	204	2070	120	5069	15	7.94	5.48	0.3	7.64	5.18	7.64
A3SS	ENSG00000135341	MAP3K7	chr6	-	78,549	145,150	20,14,93	180,627,382	3.71738e-07	4.51208e-06	0.322,0.763	0.089,0.019,0.177	0.448	0.5425	0.095	chr6:90560055-90561641	590	295	209	63	1228	93	33.33	23.16	7.04	26.29	16.12	26.29
A3SS	ENSG00000004975	DVL2	chr17	-	72,132	31,27	452,462,686	0,0,55	9.99201e-16	5.94014e-14	0.61,0.767	1.0,1.0,0.894	-0.276	0.6885	0.964667	chr17:7227634-7227996	137	62	162	41	1166	56	31.16	20.2	4.58	26.58	15.62	26.58
A3SS	ENSG00000176915	ANKLE2	chr12	-	158,145	34,78	237,137,359	29,0,26	2.15001e-07	2.78198e-06	0.752,0.549	0.842,1.0,0.9	-0.263	0.6505	0.914	chr12:132734364-132735425	250	120	300	78	645	56	32.43	20.63	7.99	24.44	12.64	24.44
A3SS	ENSG00000131503	ANKHD1	chr5	+	125,280	47,55	645,219,912	0,15,3	0	0	0.685,0.806	1.0,0.923,0.996	-0.227	0.7455	0.973	chr5:140436237-140438637	38	103	359	230	1509	130	73.05	39.05	7.93	65.12	31.12	65.12
A3SS	ENSG00000158850	B4GALT3	chr1	-	72,458	84,151	92,176,265	1,0,0	0	0	0.423,0.722	0.987,1.0,1.0	-0.423	0.5725	0.995667	chr1:161171945-161172246	549	232	290	47	535	0	29.71	13.95	0	29.71	13.95	29.71
A3SS	ENSG00000213676	ATF6B	chr6	-	92,273	40,108	470,363,631	2,0,1	0	0	0.64,0.661	0.995,1.0,0.998	-0.347	0.6505	0.997667	chr6:32127082-32127461	1018	143	1023	50	4129	0	12.32	4.66	0	12.32	4.66	12.32
A3SS	ENSG00000114107	CEP70	chr3	-	87,174	133,252	78,30,58	227,200,467	2.68674e-14	1.29625e-12	0.327,0.339	0.203,0.1,0.084	0.204	0.333	0.129	chr3:138572838-138591873	408	206	577	138	918	112	33.55	19.3	10.87	22.68	8.43	22.68
A3SS	ENSG00000128739	SNRPN	chr15	+	422,1266	474,539	1867,1699,2488	0,49,0	0	0	0.348,0.585	1.0,0.954,1.0	-0.518	0.4665	0.984667	chr15:24968062-24974476	2315	1089	2176	244	7587	44	31.99	10.08	0.58	31.41	9.5	31.41
A3SS	ENSG00000136451	VEZF1	chr17	-	254,65	755,32	0,309,180	975,705,1540	2.45074e-05	0.000246546	0.231,0.644	0.0,0.281,0.094	0.313	0.4375	0.125	chr17:57980582-57981892	109	1314	816	276	3327	0	92.34	25.27	0	92.34	25.27	92.34
A3SS	ENSG00000141002	TCF25	chr16	+	838,10	5,0	266,405	43,148	0	0	0.992,1.0	0.826,0.678	0.244	0.996	0.752	chr16:89893838-89895157	677	84	335	10	1736	10	11.04	2.9	0.57	10.47	2.33	10.47
A3SS	ENSG00000149547	EI24	chr11	+	106,165	305,405	0,16,0	419,207,870	0	0	0.243,0.274	0.0,0.067,0.0	0.236	0.2585	0.0223333	chr11:125572549-125575428	669	85	773	18	2076	0	11.27	2.28	0	11.27	2.28	11.27
A3SS	ENSG00000166477	LEO1	chr15	-	102,209	31,103	134,191,418	0,50,1	7.16316e-13	2.76754e-11	0.748,0.647	1.0,0.775,0.997	-0.226	0.6975	0.924	chr15:51958721-51959918	249	146	111	15	666	49	36.96	11.9	6.85	30.11	5.05	30.11
A3SS	ENSG00000179583	CIITA	chr16	+	149,618	58,990	1,100,12	683,438,594	2.22045e-16	1.43559e-14	0.485,0.186	0.001,0.077,0.007	0.307	0.3355	0.0283333	chr16:10901538-10902124	1118	285	486	44	1838	120	20.31	8.3	6.13	14.18	2.17	14.18
A3SS	ENSG00000117400	MPL	chr1	+	314,963	70,229	811,809,1900	6,14,0	0	0	0.667,0.653	0.984,0.963,1.0	-0.322	0.66	0.982333	chr1:43338211-43338740	2909	313	2315	40	7523	20	9.71	1.7	0.27	9.44	1.43	9.44
A3SS	ENSG00000163161	ERCC3	chr2	-	77,205	259,185	16,4,12	84,94,458	6.77089e-10	2.41265e-08	0.21,0.497	0.145,0.037,0.023	0.285	0.3535	0.0683333	chr2:127289316-127289708	358	155	440	93	1026	185	30.21	17.45	15.28	14.93	2.17	14.93
A3SS	ENSG00000104783	KCNN4	chr19	-	21,274	0,56	168,48	180,25	1.07666e-05	0.000109468	1.0,0.805	0.44,0.618	0.374	0.9025	0.529	chr19:43771979-43774211	727	215	740	69	2520	186	22.82	8.53	6.87	15.95	1.66	15.95
A3SS	ENSG00000037474	NSUN2	chr5	-	100,195	72,49	187,101,468	1,7,0	0	0	0.532,0.765	0.994,0.922,1.0	-0.323	0.6485	0.972	chr5:6605132-6606839	222	159	175	24	506	60	41.73	12.06	10.6	31.13	1.46	31.13
A3SS	ENSG00000171307	ZDHHC16	chr10	+	179,119	310,316	63,16,45	553,301,904	0	0	0.336,0.248	0.091,0.045,0.042	0.233	0.292	0.0593333	chr10:97454779-97455803	253	24	323	0	1195	43	8.66	0	3.47	5.19	0	5.19
A3SS	ENSG00000124784	RIOK1	chr6	+	139,101	273,187	7,18,24	307,153,743	0	0	0.28,0.292	0.017,0.082,0.024	0.245	0.286	0.041	chr6:7393283-7395163	612	55	490	0	1056	33	8.25	0	3.03	5.22	0	5.22
A3SS	ENSG00000151287	TEX30	chr13	-	41,30	152,76	6,0,8	147,69,252	0	0	0.198,0.265	0.036,0.0,0.028	0.21	0.2315	0.0213333	chr13:102769991-102773701	288	19	188	0	349	0	6.19	0	0	6.19	0	6.19
A3SS	ENSG00000141551	CSNK1D	chr17	-	198,162	26,18	132,49,3	60,141,103	0	0	0.664,0.7	0.363,0.083,0.007	0.531	0.682	0.151	chr17:82245955-82248894	63	33	193	11	324	82	34.38	5.39	20.2	14.18	0	14.18
A3SS	ENSG00000107021	TBC1D13	chr9	+	24,168	24,19	114,103,376	1,0,0	2.75064e-11	7.81329e-10	0.413,0.861	0.988,1.0,1.0	-0.359	0.637	0.996	chr9:128804099-128806039	144	48	27	0	464	11	25	0	2.32	22.68	0	22.68
A3SS	ENSG00000205531	NAP1L4	chr11	-	171,221	272,530	0,0,0	644,547,1189	0	0	0.336,0.251	0.0,0.0,0.0	0.293	0.2935	0	chr11:2972081-2976043	832	263	768	0	2451	0	24.02	0	0	24.02	0	24.02
A3SS	ENSG00000117480	FAAH	chr1	+	141,263	164,261	43,34,8	370,111,431	0	0	0.297,0.331	0.054,0.131,0.009	0.249	0.314	0.0646667	chr1:46410834-46411671	458	159	137	0	962	0	25.77	0	0	25.77	0	25.77
A3SS	ENSG00000064545	TMEM161A	chr19	-	153,321	117,40	108,354,473	0,0,0	2.22045e-16	1.43559e-14	0.465,0.842	1.0,1.0,1.0	-0.347	0.6535	1	chr19:19132331-19132676	323	155	48	0	652	0	32.43	0	0	32.43	0	32.43
A3SS	ENSG00000182179	UBA7	chr3	-	158,54	30,0	604,1063,2745	0,0,0	1.94567e-07	3.32592e-06	0.593,1.0	1.0,1.0,1.0	-0.204	0.7965	1	chr3:49810963-49811889	301	201	275	0	3501	95	40.04	0	2.64	37.4	0	37.4
A3SS	ENSG00000182552	RWDD4	chr4	-	706,16	94,6	210,427	5,11	1.59432e-06	3.06255e-05	0.764,0.535	0.948,0.944	-0.296	0.6495	0.946	chr4:183650959-183655900	212	136	154	0	743	0	39.08	0	0	39.08	0	39.08
A3SS	ENSG00000137145	DENND4C	chr9	+	23,186	41,123	235,172,444	0,0,0	0	0	0.34,0.582	1.0,1.0,1.0	-0.539	0.461	1	chr9:19288645-19290896	213	158	323	0	873	0	42.59	0	0	42.59	0	42.59
A3SS	ENSG00000149150	SLC43A1	chr11	-	148,198	95,198	4,15,12	189,275,276	0	0	0.545,0.434	0.016,0.04,0.032	0.46	0.4895	0.0293333	chr11:57501131-57513977	302	244	81	0	782	0	44.69	0	0	44.69	0	44.69
A3SS	ENSG00000128563	PRKRIP1	chr7	+	130,183	3,95	107,7,194	0,0,0	6.02133e-08	8.83282e-07	0.968,0.575	1.0,1.0,1.0	-0.229	0.7715	1	chr7:102364391-102366095	105	214	127	2	440	103	67.08	1.55	18.97	48.11	0	48.11
A3SS	ENSG00000134802	SLC43A3	chr11	-	97,13	101,2	85,201,132	0,0,0	4.09206e-12	1.78832e-10	0.392,0.814	1.0,1.0,1.0	-0.397	0.603	1	chr11:57425968-57426607	72	193	197	20	443	125	72.83	9.22	22.01	50.82	0	50.82
A3SS	ENSG00000226124	FTCDNL1	chr2	-	22,117	49,56	97,187,182	0,0,0	0	0	0.282,0.647	1.0,1.0,1.0	-0.535	0.4645	1	chr2:199848827-199850759	108	112	267	0	339	0	50.91	0	0	50.91	0	50.91
A3SS	ENSG00000184162	NR2C2AP	chr19	-	52,324	0,33	46,18	194,154	0	0	1.0,0.818	0.098,0.051	0.835	0.909	0.0745	chr19:19202316-19202810	51	137	373	0	296	0	72.87	0	0	72.87	0	72.87
A5SS	ENSG00000114503	NCBP2	chr3	-	162,162	495,65	65,4,104	509,377,766	5.04832e-08	1.05907e-06	0.091,0.433	0.038,0.003,0.04	0.235	0.262	0.027	chr3:196937002-196937668	1498	0	588	104	1736	10	0	15.03	0.57	0	14.46	14.46
A5SS	ENSG00000065600	PACC1	chr1	-	143,174	40,10	131,118,136	0,0,0	2.2321e-12	1.51262e-10	0.662,0.905	1.0,1.0,1.0	-0.216	0.7835	1	chr1:212410404-212414915	88	0	83	97	266	41	0	53.89	13.36	0	40.53	40.53
A5SS	ENSG00000160271	RALGDS	chr9	-	521,31	74,2	33,12,528	212,337,396	0	0	0.472,0.663	0.019,0.005,0.145	0.511	0.5675	0.0563333	chr9:133100247-133101782	199	54	84	136	975	12	21.34	61.82	1.22	20.12	60.6	60.6
A5SS	ENSG00000157404	KIT	chr4	+	129,5	233,8	33,18,48	95,330,527	7.7377e-11	2.92098e-09	0.339,0.366	0.243,0.048,0.078	0.23	0.3525	0.123	chr4:54725836-54727344	285	61	247	128	999	102	17.63	34.13	9.26	8.37	24.87	24.87
A5SS	ENSG00000126456	IRF3	chr19	-	267,1033	47,477	181,160,0	367,198,341	1.88738e-15	1.27357e-13	0.567,0.333	0.102,0.157,0.0	0.364	0.45	0.0863333	chr19:49660692-49662348	510	169	396	229	890	39	24.89	36.64	4.2	20.69	32.44	32.44
A5SS	ENSG00000158411	MITD1	chr2	-	50,13	332,19	6,3,16	439,337,681	7.30438e-12	3.34565e-10	0.128,0.4	0.013,0.009,0.022	0.249	0.264	0.0146667	chr2:99170516-99171425	578	76	354	56	1448	0	11.62	13.66	0	11.62	13.66	13.66
A5SS	ENSG00000204256	BRD2	chr6	+	56,95	66,57	166,123,182	20,0,30	5.81979e-13	2.42114e-11	0.362,0.527	0.847,1.0,0.802	-0.439	0.4445	0.883	chr6:32978105-32980152	162	124	56	39	499	54	43.36	41.05	9.76	33.6	31.29	33.6
A5SS	ENSG00000171757	LRRC34	chr3	-	46,163	39,18	141,32,130	0,0,0	3.35387e-11	1.01578e-09	0.464,0.869	1.0,1.0,1.0	-0.334	0.6665	1	chr3:169807405-169807729	134	61	62	25	211	0	31.28	28.74	0	31.28	28.74	31.28
A5SS	ENSG00000134461	ANKRD16	chr10	-	125,65	94,35	0,0,0	448,31,151	0	0	0.538,0.619	0.0,0.0,0.0	0.579	0.5785	0	chr10:5885702-5887990	142	208	85	79	686	0	59.43	48.17	0	59.43	48.17	59.43
A5SS	ENSG00000115947	ORC4	chr2	-	112,146	64,99	443,104,788	0,0,0	0	0	0.524,0.481	1.0,1.0,1.0	-0.498	0.5025	1	chr2:147943415-147948244	185	178	156	59	969	0	49.04	27.44	0	49.04	27.44	49.04
A5SS	ENSG00000117385	P3H1	chr1	-	27,118	25,135	64,61,40	214,191,367	3.73035e-14	1.90613e-12	0.426,0.375	0.17,0.18,0.07	0.26	0.4005	0.14	chr1:42754848-42755229	172	52	210	10	849	0	23.21	4.55	0	23.21	4.55	23.21
A5SS	ENSG00000138614	INTS14	chr15	-	132,450	58,22	685,95,841	1,0,0	2.9865e-14	1.56575e-12	0.6,0.931	0.998,1.0,1.0	-0.234	0.7655	0.999333	chr15:65598851-65599949	328	86	206	0	1076	46	20.77	0	4.1	16.67	0	16.67
A5SS	ENSG00000146833	TRIM4	chr7	-	129,122	28,34	0,0,4	19,126,379	0	0	0.743,0.693	0.0,0.0,0.007	0.716	0.718	0.00233333	chr7:99903197-99903618	70	167	208	0	584	0	70.46	0	0	70.46	0	70.46
MXE	ENSG00000173575	CHD2	chr15	+	95,54	92,6	381,538,262	0,0,22	2.01083e-09	8.11217e-08	0.536,0.91	1.0,1.0,0.93	-0.254	0.723	0.976667	chr15:92991326-92997115	248	50	90	107	1152	23	16.78	54.31	1.96	14.82	52.35	52.35
MXE	ENSG00000128739	SNRPN	chr15	+	623,558	1018,3073	33,3,30	4531,4409,6244	0	0	0.402,0.166	0.008,0.001,0.005	0.279	0.284	0.00466667	chr15:24962093-24974476	1455	273	121	65	104	0	15.8	34.95	0	15.8	34.95	34.95
MXE	ENSG00000092096	SLC22A17	chr14	-	88,114	53,73	137,60,169	43,0,10	3.3396e-11	1.29414e-09	0.693,0.68	0.812,1.0,0.958	-0.237	0.6865	0.923333	chr14:23347138-23348326	266	139	193	318	532	47	34.32	62.23	8.12	26.2	54.11	54.11
MXE	ENSG00000115947	ORC4	chr2	-	54,12	71,122	0,0,0	318,64,562	1.99285e-13	1.10573e-11	0.559,0.141	0.0,0.0,0.0	0.35	0.35	0	chr2:147943415-147955415	178	185	156	59	969	0	50.96	27.44	0	50.96	27.44	50.96
MXE	ENSG00000160688	FLAD1	chr1	+	96,143	195,741	0,0,127	433,828,1968	0	0	0.299,0.143	0.0,0.0,0.053	0.203	0.221	0.0176667	chr1:154990318-154993131	670	147	1014	91	2503	93	17.99	8.24	3.58	14.41	4.66	14.41
MXE	ENSG00000164535	DAGLB	chr7	-	135,176	11,89	87,39,177	0,0,2	3.21685e-10	1.02859e-08	0.879,0.539	1.0,1.0,0.981	-0.285	0.709	0.993667	chr7:6430459-6447952	230	89	68	0	327	45	27.9	0	12.1	15.8	0	15.8
MXE	ENSG00000198157	HMGN5	chrX	-	22,8	28,143	1,0,0	123,114,86	2.41597e-08	4.92886e-07	0.447,0.054	0.008,0.0,0.0	0.248	0.2505	0.00266667	chrX:81116183-81119837	421	142	473	0	967	0	25.22	0	0	25.22	0	25.22
MXE	ENSG00000144580	CNOT9	chr2	+	156,500	99,83	522,121,541	0,0,0	0	0	0.599,0.851	1.0,1.0,1.0	-0.275	0.725	1	chr2:218582950-218587715	158	61	143	0	176	0	27.85	0	0	27.85	0	27.85
RI	ENSG00000143793	C1orf35	chr1	-	242,13	122,3	121,138	10,0	1.94766e-09	5.93891e-08	0.518,0.701	0.868,1.0	-0.325	0.6095	0.934	chr1:228102063-228102580	498	0	183	55	469	0	0	23.11	0	0	23.11	23.11
RI	ENSG00000133606	MKRN1	chr7	-	303,361	144,52	129,174,277	336,716,1242	6.55032e-15	3.27001e-13	0.308,0.595	0.075,0.049,0.045	0.395	0.4515	0.0563333	chr7:140455074-140455920	300	104	231	143	2416	98	25.74	38.24	3.9	21.84	34.34	34.34
RI	ENSG00000145020	AMT	chr3	-	1321,1875	428,360	2782,1472,3954	0,115,35	0	0	0.537,0.662	1.0,0.828,0.977	-0.335	0.5995	0.935	chr3:49416757-49417738	822	339	466	237	2594	361	29.2	33.71	12.22	16.98	21.49	21.49
RI	ENSG00000187531	SIRT7	chr17	-	35,304	94,239	3,55,3	311,370,309	1.9984e-15	7.06319e-14	0.168,0.408	0.005,0.075,0.005	0.26	0.288	0.0283333	chr17:81914031-81914476	343	165	419	130	1042	17	32.48	23.68	1.61	30.87	22.07	30.87
RI	ENSG00000039523	RIPOR1	chr16	+	340,136	17,76	15,9,39	50,92,396	9.99201e-16	3.65064e-14	0.93,0.541	0.165,0.061,0.061	0.64	0.7355	0.0956667	chr16:67540437-67540724	97	267	255	11	548	39	73.35	4.14	6.64	66.71	0	66.71
SE	ENSG00000107771	CCSER2	chr10	+	173,25	211,38	0,0,73	479,256,531	0	0	0.352,0.303	0.0,0.0,0.083	0.3	0.3275	0.0276667	chr10:84425710-84438727	507	10	260	34	1266	39	1.93	11.56	2.99	0	8.57	8.57
SE	ENSG00000141030	COPS3	chr17	-	406,349	113,125	340,208,430	26,11,15	0	0	0.73,0.678	0.908,0.934,0.956	-0.229	0.704	0.932667	chr17:17267864-17271028	880	52	658	145	1854	131	5.58	18.06	6.6	0	11.46	11.46
SE	ENSG00000080189	SLC35C2	chr20	-	138,88	53,18	202,263,290	0,0,0	0	0	0.637,0.767	1.0,1.0,1.0	-0.298	0.702	1	chr20:46355052-46356657	673	0	387	58	2563	0	0	13.03	0	0	13.03	13.03
SE	ENSG00000185324	CDK10	chr16	+	497,29	65,11	338,186,749	0,0,1	0	0	0.839,0.642	1.0,1.0,0.998	-0.259	0.7405	0.999333	chr16:89693253-89694252	370	0	555	84	1803	1	0	13.15	0.06	0	13.09	13.09
SE	ENSG00000122882	ECD	chr10	-	63,657	13,26	915,221	0,0	3.10285e-12	9.96104e-11	0.679,0.917	1.0,1.0	-0.202	0.798	1	chr10:73152272-73156473	564	0	276	51	859	0	0	15.6	0	0	15.6	15.6
SE	ENSG00000074266	EED	chr11	+	5,140	32,151	0,0,0	153,155,197	0	0	0.089,0.366	0.0,0.0,0.0	0.227	0.2275	0	chr11:86245247-86250468	222	0	106	33	332	0	0	23.74	0	0	23.74	23.74
SE	ENSG00000155959	VBP1	chrX	+	6,171	62,162	0,9	263,165	4.6263e-09	7.29075e-08	0.056,0.395	0.0,0.033	0.209	0.2255	0.0165	chrX:155228363-155236387	463	0	236	104	1248	83	0	30.59	6.24	0	24.35	24.35
SE	ENSG00000175711	B3GNTL1	chr17	-	97,162	344,164	10,4,56	397,384,938	0	0	0.132,0.347	0.013,0.006,0.031	0.223	0.2395	0.0166667	chr17:82957338-82961352	905	36	529	225	1750	85	3.83	29.84	4.63	0	25.21	25.21
SE	ENSG00000134490	TMEM241	chr18	-	108,71	7,25	57,71,278	0,0,9	2.50201e-06	2.35597e-05	0.91,0.651	1.0,1.0,0.953	-0.204	0.7805	0.984333	chr18:23377625-23399667	32	0	154	67	149	0	0	30.32	0	0	30.32	30.32
SE	ENSG00000120008	WDR11	chr10	+	202,216	65,6	37,46,327	0,0,0	2.31652e-09	4.86663e-08	0.611,0.948	1.0,1.0,1.0	-0.221	0.7795	1	chr10:120905298-120906875	217	0	62	64	263	0	0	50.79	0	0	50.79	50.79
SE	ENSG00000112855	HARS2	chr5	+	265,2	137,1	62,63,325	0,0,0	0	0	0.537,0.546	1.0,1.0,1.0	-0.458	0.5415	1	chr5:140695717-140696634	70	0	51	66	58	0	0	56.41	0	0	56.41	56.41
SE	ENSG00000115524	SF3B1	chr2	-	77,689	17,599	175,260	1246,773	2.52067e-11	6.71546e-10	0.43,0.161	0.023,0.053	0.258	0.2955	0.038	chr2:197418488-197420562	2124	57	639	108	2513	34	2.61	14.46	1.33	1.28	13.13	13.13
SE	ENSG00000107672	NSMCE4A	chr10	-	290,2	186,5	0,98,153	611,407,955	3.51279e-07	3.80882e-06	0.517,0.215	0.0,0.142,0.099	0.286	0.366	0.0803333	chr10:121959480-121960426	561	176	201	302	2060	251	23.88	60.04	10.86	13.02	49.18	49.18
SE	ENSG00000025434	NR1H3	chr11	+	104,17	630,8	0,1,0	228,137,619	3.12902e-09	5.23543e-08	0.054,0.425	0.0,0.003,0.0	0.238	0.2395	0.001	chr11:47261898-47268046	701	23	682	77	1063	0	3.18	10.14	0	3.18	10.14	10.14
SE	ENSG00000146067	FAM193B	chr5	-	318,24	274,5	0,19,0	175,47,296	2.55351e-15	1.31521e-13	0.403,0.736	0.0,0.19,0.0	0.506	0.5695	0.0633333	chr5:177521953-177524052	259	75	297	199	537	38	22.46	40.12	6.61	15.85	33.51	33.51
SE	ENSG00000113456	RAD1	chr5	-	51,120	43,222	18,0,7	215,85,266	0	0	0.415,0.244	0.048,0.0,0.016	0.308	0.3295	0.0213333	chr5:34913449-34914981	275	238	100	262	587	47	46.39	72.38	7.41	38.98	64.97	64.97
SE	ENSG00000211456	SACM1L	chr3	+	28,62	60,172	0,0,2	111,154,334	0	0	0.234,0.191	0.0,0.0,0.004	0.211	0.2125	0.00133333	chr3:45713120-45714102	239	68	158	85	611	0	22.15	34.98	0	22.15	34.98	34.98
SE	ENSG00000100519	PSMC6	chr14	+	82,18	146,26	79,8,15	468,44,261	1.08802e-14	4.97717e-13	0.276,0.32	0.103,0.11,0.038	0.214	0.298	0.0836667	chr14:52721089-52724056	387	137	185	93	797	101	26.15	33.45	11.25	14.9	22.2	22.2
SE	ENSG00000109606	DHX15	chr4	-	248,112	126,349	24,0,187	273,132,461	7.07652e-05	0.000336482	0.441,0.114	0.034,0.0,0.14	0.22	0.2775	0.058	chr4:24576448-24584557	485	97	323	79	872	28	16.67	19.65	3.11	13.56	16.54	16.54
SE	ENSG00000132541	RIDA	chr8	-	148,175	21,37	250,342,325	0,0,0	0	0	0.829,0.765	1.0,1.0,1.0	-0.203	0.797	1	chr8:98106251-98117179	351	81	250	64	1017	0	18.75	20.38	0	18.75	20.38	20.38
SE	ENSG00000172534	HCFC1	chrX	-	65,302	7,100	261,88,331	1,3,6	7.09932e-12	1.6136e-10	0.799,0.565	0.991,0.926,0.959	-0.277	0.682	0.958667	chrX:153958004-153959511	131	105	46	40	282	0	44.49	46.51	0	44.49	46.51	46.51
SE	ENSG00000004864	SLC25A13	chr7	-	7,86	45,113	0,0,0	96,303,195	0	0	0.086,0.316	0.0,0.0,0.0	0.201	0.201	0	chr7:96193127-96208997	75	29	46	18	359	0	27.88	28.13	0	27.88	28.13	28.13
SE	ENSG00000198399	ITSN2	chr2	-	27,27	31,167	0,2,0	169,230,148	6.66134e-16	3.0267e-14	0.361,0.095	0.0,0.006,0.0	0.226	0.228	0.002	chr2:24275692-24286371	200	65	200	62	542	0	24.53	23.66	0	24.53	23.66	24.53
SE	ENSG00000160255	ITGB2	chr21	-	578,23	341,46	0,0,0	280,44,294	0	0	0.481,0.214	0.0,0.0,0.0	0.347	0.3475	0	chr21:44907011-44910392	334	848	437	659	674	0	71.74	60.13	0	71.74	60.13	71.74
SE	ENSG00000213995	NAXD	chr13	+	178,89	22,24	15,11,431	0,0,27	0.000168724	0.00072967	0.835,0.699	1.0,1.0,0.909	-0.203	0.767	0.969667	chr13:110624213-110627567	169	53	74	19	302	26	23.87	20.43	7.93	15.94	12.5	15.94
SE	ENSG00000169180	XPO6	chr16	-	69,303	9,64	367,416,407	0,0,5	0	0	0.813,0.729	1.0,1.0,0.979	-0.222	0.771	0.993	chr16:28175877-28181051	76	194	117	149	666	0	71.85	56.02	0	71.85	56.02	71.85
SE	ENSG00000124193	SRSF6	chr20	+	129,58	67,57	20,14,9	62,79,183	0	0	0.408,0.267	0.103,0.06,0.017	0.278	0.3375	0.06	chr20:43458340-43459915	198	95	171	68	285	73	32.42	28.45	20.39	12.03	8.06	12.03
SE	ENSG00000159884	CCDC107	chr9	+	39,2	331,2	0,0,0	57,251,218	3.18894e-05	0.000303324	0.08,0.426	0.0,0.0,0.0	0.253	0.253	0	chr9:35658555-35661423	359	38	334	20	693	0	9.57	5.65	0	9.57	5.65	9.57
SE	ENSG00000121940	CLCC1	chr1	-	14,131	76,87	0,0,25	225,60,176	5.7874e-08	5.86903e-07	0.079,0.412	0.0,0.0,0.062	0.225	0.2455	0.0206667	chr1:108943815-108947738	170	81	110	26	475	16	32.27	19.12	3.26	29.01	15.86	29.01
SE	ENSG00000115947	ORC4	chr2	-	414,722	116,178	591,416,1080	0,0,0	0	0	0.614,0.643	1.0,1.0,1.0	-0.371	0.6285	1	chr2:147943415-147952533	175	185	156	59	969	0	51.39	27.44	0	51.39	27.44	51.39
SE	ENSG00000186364	NUDT17	chr1	+	136,244	42,159	347,2,726	0,0,0	0	0	0.592,0.407	1.0,1.0,1.0	-0.501	0.4995	1	chr1:145845609-145846478	318	203	106	28	690	20	38.96	20.9	2.82	36.14	18.08	36.14
SE	ENSG00000166908	PIP4K2C	chr12	+	315,233	43,15	109,59,491	0,0,0	0	0	0.724,0.847	1.0,1.0,1.0	-0.215	0.7855	1	chr12:57600303-57601368	44	205	96	52	490	0	82.33	35.14	0	82.33	35.14	82.33
SE	ENSG00000146833	TRIM4	chr7	-	82,86	27,56	0,0,0	48,125,247	0	0	0.632,0.465	0.0,0.0,0.0	0.548	0.5485	0	chr7:99909544-99919620	90	101	211	61	456	0	52.88	22.43	0	52.88	22.43	52.88
SE	ENSG00000170476	MZB1	chr5	-	309,411	0,87	0,2,47	98,480,188	0	0	1.0,0.731	0.0,0.002,0.126	0.823	0.8655	0.0426667	chr5:139388440-139390101	86	744	231	141	804	18	89.64	37.9	2.19	87.45	35.71	87.45
SE	ENSG00000136560	TANK	chr2	+	40,86	161,126	5,0,15	298,174,466	0	0	0.133,0.296	0.01,0.0,0.019	0.205	0.2145	0.00966667	chr2:161203466-161204999	276	68	189	15	945	15	19.77	7.35	1.56	18.21	5.79	18.21
SE	ENSG00000128739	SNRPN	chr15	+	1364,1221	411,1322	91,3,64	2179,2157,3192	0	0	0.644,0.335	0.022,0.001,0.011	0.478	0.4895	0.0113333	chr15:24962093-24968102	1781	1384	2132	149	7566	89	43.73	6.53	1.16	42.57	5.37	42.57
SE	ENSG00000110455	ACCS	chr11	+	522,429	67,58	268,260,554	0,0,0	0	0	0.793,0.784	1.0,1.0,1.0	-0.212	0.7885	1	chr11:44083148-44084242	522	125	561	9	617	0	19.32	1.58	0	19.32	1.58	19.32
SE	ENSG00000164414	SLC35A1	chr6	+	33,41	42,493	5,3,1	227,354,747	1.01497e-12	2.71751e-11	0.398,0.065	0.018,0.007,0.001	0.223	0.2315	0.00866667	chr6:87506361-87508616	553	62	268	0	1370	35	10.08	0	2.49	7.59	0	7.59
SE	ENSG00000163703	CRELD1	chr3	+	63,66	70,64	0,10,14	211,49,202	0	0	0.274,0.302	0.0,0.079,0.028	0.252	0.288	0.0356667	chr3:9943461-9945052	334	58	348	0	1871	116	14.8	0	5.84	8.96	0	8.96
SE	ENSG00000113522	RAD50	chr5	+	55,191	12,26	294,161,298	0,0,0	0	0	0.678,0.771	1.0,1.0,1.0	-0.275	0.7245	1	chr5:132591856-132603509	384	117	85	11	525	76	23.35	11.46	12.65	10.7	0	10.7
SE	ENSG00000157637	SLC38A10	chr17	-	31,169	13,31	175,139,253	0,0,0	0	0	0.577,0.757	1.0,1.0,1.0	-0.333	0.667	1	chr17:81270897-81276171	113	14	182	0	396	0	11.02	0	0	11.02	0	11.02
SE	ENSG00000103550	KNOP1	chr16	-	48,182	101,187	15,2,31	185,251,113	0	0	0.2,0.338	0.041,0.004,0.126	0.212	0.269	0.057	chr16:19714778-19718255	372	79	133	0	555	0	17.52	0	0	17.52	0	17.52
SE	ENSG00000175471	MCTP1	chr5	-	73,65	111,361	0,0,0	94,202,461	0	0	0.332,0.12	0.0,0.0,0.0	0.226	0.226	0	chr5:94931932-94940215	487	129	522	0	787	0	20.94	0	0	20.94	0	20.94
SE	ENSG00000151726	ACSL1	chr4	-	14,212	4,40	100,434,773	0,0,0	0	0	0.68,0.763	1.0,1.0,1.0	-0.278	0.7215	1	chr4:184764832-184766722	153	45	219	0	884	0	22.73	0	0	22.73	0	22.73
SE	ENSG00000205629	LCMT1	chr16	+	45,100	27,241	0,0,76	305,428,874	4.44089e-16	2.07369e-14	0.443,0.165	0.0,0.0,0.04	0.291	0.304	0.0133333	chr16:25111710-25128586	283	100	663	0	1642	49	26.11	0	2.9	23.21	0	23.21
SE	ENSG00000186314	PRELID2	chr5	-	20,66	17,142	0,0,0	244,78,221	0	0	0.339,0.168	0.0,0.0,0.0	0.254	0.2535	0	chr5:145823056-145835253	150	48	299	0	557	0	24.24	0	0	24.24	0	24.24
SE	ENSG00000129292	PHF20L1	chr8	+	67,227	146,114	28,0,58	363,135,518	7.32476e-10	1.73124e-08	0.231,0.567	0.048,0.0,0.068	0.36	0.399	0.0386667	chr8:132798751-132804052	218	170	44	0	144	29	43.81	0	16.76	27.05	0	27.05
SE	ENSG00000174197	MGA	chr15	+	88,252	14,63	626,580,436	0,0,0	0	0	0.787,0.701	1.0,1.0,1.0	-0.256	0.744	1	chr15:41707707-41711369	184	77	177	0	972	0	29.5	0	0	29.5	0	29.5
SE	ENSG00000196510	ANAPC7	chr12	-	322,287	28,107	878,520,1640	0,0,50	2.861e-11	5.8281e-10	0.832,0.536	1.0,1.0,0.934	-0.294	0.684	0.978	chr12:110377372-110382980	245	136	171	0	1540	52	35.7	0	3.27	32.43	0	32.43
SE	ENSG00000185813	PCYT2	chr17	-	67,102	225,120	0,6,29	491,88,447	0	0	0.179,0.384	0.0,0.048,0.045	0.25	0.2815	0.031	chr17:81906739-81907618	356	235	550	0	1083	83	39.76	0	7.12	32.64	0	32.64
SE	ENSG00000104290	FZD3	chr8	+	37,253	54,114	0,0,0	1,165,190	0	0	0.319,0.603	0.0,0.0,0.0	0.461	0.461	0	chr8:28502649-28520854	169	193	89	0	352	0	53.31	0	0	53.31	0	53.31

## Sheet: MEP events
EventType	GeneID	geneSymbol	chr	strand	IJC_SAMPLE_1	SJC_SAMPLE_1	IJC_SAMPLE_2	SJC_SAMPLE_2	PValue	FDR	IncLevel1	IncLevel2	IncLevelDifference	MeanPSI1	MeanPSI2	IGVmap	K666N_MEP_CanonicalReads	K666N_MEP_CrypticReads	N626D_MEP_CanonicalReads	N626D_MEP_CrypticReads	NBM_MEP_CanonicalReads	NBM_MEP_CrypticReads	K666N_MEP_PSI	N626D_MEP_PSI	NBM_MEP_PSI	dPSI_K666N	dPSI_N626D	Max_dPSI
A3SS	ENSG00000196684	HSH2D	chr19	+	92,27	404,38	6,3,18	487,491,926	0	0	0.146,0.347	0.009,0.005,0.014	0.237	0.2465	0.00933333	chr19:16153188-16154511	1780	0	464	65	2032	0	0	12.29	0	0	12.29	12.29
A3SS	ENSG00000117400	MPL	chr1	+	314,963	70,229	811,809,1900	6,14,0	0	0	0.667,0.653	0.984,0.963,1.0	-0.322	0.66	0.982333	chr1:43338211-43338740	93	0	73	19	321	0	0	20.65	0	0	20.65	20.65
A3SS	ENSG00000163374	YY1AP1	chr1	-	143,37	341,61	4,0,0	211,84,592	0	0	0.27,0.348	0.016,0.0,0.0	0.304	0.309	0.00533333	chr1:155660719-155661326	1207	0	570	178	1232	0	0	23.8	0	0	23.8	23.8
A3SS	ENSG00000133997	MED6	chr14	-	153,25	273,26	43,29	219,382	4.70568e-12	4.13374e-10	0.329,0.457	0.147,0.062	0.289	0.393	0.1045	chr14:70592859-70593315	603	0	309	114	676	11	0	26.95	1.6	0	25.35	25.35
A3SS	ENSG00000004897	CDC27	chr17	-	209,7	193,2	51,10,26	241,154,277	2.79746e-09	1.17698e-07	0.491,0.757	0.159,0.055,0.077	0.527	0.624	0.097	chr17:47151785-47154691	540	40	221	200	688	81	6.9	47.51	10.53	0	36.98	36.98
A3SS	ENSG00000226124	FTCDNL1	chr2	-	22,117	49,56	97,187,182	0,0,0	0	0	0.282,0.647	1.0,1.0,1.0	-0.535	0.4645	1	chr2:199848827-199850759	95	0	23	20	117	0	0	46.51	0	0	46.51	46.51
A3SS	ENSG00000107672	NSMCE4A	chr10	-	7,434	0,198	19,15	267,278	4.44089e-15	4.02046e-13	1.0,0.66	0.059,0.046	0.778	0.83	0.0525	chr10:121973983-121974893	1001	14	158	161	2917	0	1.38	50.47	0	1.38	50.47	50.47
A3SS	ENSG00000154814	OXNAD1	chr3	+	224,26	105,19	30,21,70	417,91,341	0	0	0.658,0.553	0.061,0.172,0.156	0.476	0.6055	0.129667	chr3:16269255-16271091	377	60	255	130	898	110	13.73	33.77	10.91	2.82	22.86	22.86
A3SS	ENSG00000100603	SNW1	chr14	-	200,10	982,13	24,22,47	714,1136,1528	3.0322e-11	1.1615e-09	0.152,0.404	0.029,0.017,0.026	0.254	0.278	0.024	chr14:77736950-77738797	2648	63	1001	162	5119	0	2.32	13.93	0	2.32	13.93	13.93
A3SS	ENSG00000168385	SEPTIN2	chr2	+	233,3	517,11	27,7,28	640,549,1217	0	0	0.289,0.198	0.037,0.011,0.02	0.221	0.2435	0.0226667	chr2:241335192-241336118	1448	87	586	200	2671	28	5.67	25.45	1.04	4.63	24.41	24.41
A3SS	ENSG00000155463	OXA1L	chr14	+	106,36	130,182	1,0,0	429,491,342	0	0	0.427,0.153	0.002,0.0,0.0	0.289	0.29	0.000666667	chr14:22768151-22769954	1036	127	262	194	2103	76	10.92	42.54	3.49	7.43	39.05	39.05
A3SS	ENSG00000171703	TCEA2	chr20	+	100,290	201,802	21,14,46	1752,703,1980	0	0	0.315,0.251	0.011,0.018,0.021	0.266	0.283	0.0166667	chr20:64070615-64071961	205	13	35	14	257	0	5.96	28.57	0	5.96	28.57	28.57
A3SS	ENSG00000154832	CXXC1	chr18	-	307,4	132,3	225,119,448	18,0,2	0	0	0.578,0.44	0.88,1.0,0.992	-0.448	0.509	0.957333	chr18:50284903-50285768	376	47	284	138	747	21	11.11	32.7	2.73	8.38	29.97	29.97
A3SS	ENSG00000127586	CHTF18	chr16	+	139,3	164,1	3,1,1	69,49,355	1.11022e-16	2.00819e-14	0.428,0.726	0.037,0.018,0.002	0.558	0.577	0.019	chr16:793254-794212	287	52	178	128	518	18	15.34	41.83	3.36	11.98	38.47	38.47
A3SS	ENSG00000158850	B4GALT3	chr1	-	72,458	84,151	92,176,265	1,0,0	0	0	0.423,0.722	0.987,1.0,1.0	-0.423	0.5725	0.995667	chr1:161171945-161172246	556	58	594	133	1076	49	9.45	18.29	4.36	5.09	13.93	13.93
A3SS	ENSG00000145020	AMT	chr3	-	175,162	43,266	318,106,125	0,0,3	1.04361e-14	5.35813e-13	0.792,0.363	1.0,1.0,0.975	-0.414	0.5775	0.991667	chr3:49416773-49417634	817	302	121	131	165	22	26.99	51.98	11.76	15.23	40.22	40.22
A3SS	ENSG00000004975	DVL2	chr17	-	72,132	31,27	452,462,686	0,0,55	9.99201e-16	5.94014e-14	0.61,0.767	1.0,1.0,0.894	-0.276	0.6885	0.964667	chr17:7227634-7227996	227	67	191	147	773	41	22.79	43.49	5.04	17.75	38.45	38.45
A3SS	ENSG00000134802	SLC43A3	chr11	-	97,13	101,2	85,201,132	0,0,0	4.09206e-12	1.78832e-10	0.392,0.814	1.0,1.0,1.0	-0.397	0.603	1	chr11:57425968-57426607	759	255	311	212	1321	152	25.15	40.54	10.32	14.83	30.22	30.22
A3SS	ENSG00000125734	GPR108	chr19	-	406,519	61,218	1026,269,1472	0,0,8	0	0	0.828,0.633	1.0,1.0,0.993	-0.267	0.7305	0.997667	chr19:6730966-6731218	908	272	343	269	1510	28	23.05	43.95	1.82	21.23	42.13	42.13
A3SS	ENSG00000129484	PARP2	chr14	+	224,15	103,6	448,300,627	5,5,66	0	0	0.649,0.68	0.987,0.981,0.89	-0.288	0.6645	0.952667	chr14:20354227-20354967	641	172	231	115	1316	79	21.16	33.24	5.66	15.5	27.58	27.58
A3SS	ENSG00000135341	MAP3K7	chr6	-	78,549	145,150	20,14,93	180,627,382	3.71738e-07	4.51208e-06	0.322,0.763	0.089,0.019,0.177	0.448	0.5425	0.095	chr6:90560055-90561641	309	252	61	157	1077	26	44.92	72.02	2.36	42.56	69.66	69.66
A3SS	ENSG00000137133	HINT2	chr9	-	893,89	1248,59	0,26,0	955,820,1329	0	0	0.4,0.584	0.0,0.029,0.0	0.482	0.492	0.00966667	chr9:35812940-35813285	3582	2093	2327	1815	6280	114	36.88	43.82	1.78	35.1	42.04	42.04
A3SS	ENSG00000115652	UXS1	chr2	-	268,60	17,4	22,171,296	84,147,252	0	0	0.935,0.932	0.192,0.514,0.516	0.526	0.9335	0.407333	chr2:106164715-106166075	76	174	40	136	294	130	69.6	77.27	30.66	38.94	46.61	46.61
A3SS	ENSG00000137145	DENND4C	chr9	+	23,186	41,123	235,172,444	0,0,0	0	0	0.34,0.582	1.0,1.0,1.0	-0.539	0.461	1	chr9:19288645-19290896	227	260	55	93	403	0	53.39	62.84	0	53.39	62.84	62.84
A3SS	ENSG00000125991	ERGIC3	chr20	+	263,95	622,127	27,35,72	1135,1009,2668	0	0	0.274,0.4	0.021,0.03,0.024	0.312	0.337	0.025	chr20:35556251-35557129	5032	894	2833	583	8259	20	15.09	17.07	0.24	14.85	16.83	16.83
A3SS	ENSG00000171307	ZDHHC16	chr10	+	179,119	310,316	63,16,45	553,301,904	0	0	0.336,0.248	0.091,0.045,0.042	0.233	0.292	0.0593333	chr10:97454779-97455803	657	217	468	177	1836	21	24.83	27.44	1.13	23.7	26.31	26.31
A3SS	ENSG00000263001	GTF2I	chr7	+	19,13	165,16	5,3,2	325,234,510	3.70028e-11	2.32885e-09	0.093,0.42	0.014,0.011,0.003	0.247	0.2565	0.00933333	chr7:74716930-74718961	348	50	196	31	1175	0	12.56	13.66	0	12.56	13.66	13.66
A3SS	ENSG00000163702	IL17RC	chr3	+	101,36	232,127	0,1,0	242,339,609	0	0	0.273,0.196	0.0,0.003,0.0	0.234	0.2345	0.001	chr3:9918589-9920622	77	39	71	37	401	0	33.62	34.26	0	33.62	34.26	34.26
A3SS	ENSG00000035681	NSMAF	chr8	-	192,7	96,4	203,312,517	2,5,13	0	0	0.642,0.611	0.989,0.982,0.973	-0.355	0.6265	0.981333	chr8:58589431-58590026	502	116	68	16	711	0	18.77	19.05	0	18.77	19.05	19.05
A3SS	ENSG00000133265	HSPBP1	chr19	-	153,367	66,213	388,379,1032	1,1,24	0	0	0.683,0.616	0.997,0.997,0.976	-0.34	0.6495	0.99	chr19:55265257-55265905	1301	983	1192	889	3402	409	43.04	42.72	10.73	32.31	31.99	32.31
A3SS	ENSG00000131269	ABCB7	chrX	-	73,141	16,35	172,130,437	2,0,4	0	0	0.768,0.745	0.984,1.0,0.988	-0.234	0.7565	0.990667	chrX:75065049-75069026	180	52	98	27	598	0	22.41	21.6	0	22.41	21.6	22.41
A3SS	ENSG00000101407	TTI1	chr20	-	156,130	36,29	216,408,858	35,0,0	3.40838e-14	1.19026e-12	0.684,0.691	0.755,1.0,1.0	-0.231	0.6875	0.918333	chr20:37999167-38006417	107	91	43	32	604	0	45.96	42.67	0	45.96	42.67	45.96
A3SS	ENSG00000242612	DECR2	chr16	+	23,8	28,151	5,1,0	111,97,299	8.7931e-08	1.23803e-06	0.401,0.041	0.035,0.008,0.0	0.207	0.221	0.0143333	chr16:407540-410387	275	37	175	19	369	0	11.86	9.79	0	11.86	9.79	11.86
A3SS	ENSG00000134779	TPGS2	chr18	-	86,81	92,97	573,194,563	0,6,0	0	0	0.362,0.336	1.0,0.951,1.0	-0.635	0.349	0.983667	chr18:36786552-36798468	987	153	571	79	1406	94	13.42	12.15	6.27	7.15	5.88	7.15
A3SS	ENSG00000109736	MFSD10	chr4	-	191,118	30,51	169,169,450	7,0,0	0	0	0.808,0.604	0.941,1.0,1.0	-0.274	0.706	0.980333	chr4:2930544-2931080	327	76	209	38	866	0	18.86	15.38	0	18.86	15.38	18.86
A3SS	ENSG00000140280	LYSMD2	chr15	-	158,333	60,12	425,206,439	3,0,0	4.50098e-11	2.05465e-09	0.584,0.937	0.987,1.0,1.0	-0.235	0.7605	0.995667	chr15:51724769-51737369	207	72	98	26	451	0	25.81	20.97	0	25.81	20.97	25.81
A3SS	ENSG00000136051	WASHC4	chr12	+	34,100	134,150	8,21,4	139,352,507	0	0	0.19,0.382	0.051,0.052,0.007	0.249	0.286	0.0366667	chr12:105120577-105121224	66	48	58	28	440	0	42.11	32.56	0	42.11	32.56	42.11
A3SS	ENSG00000150433	TMEM218	chr11	-	121,18	83,22	14,10,46	165,135,223	0	0	0.543,0.4	0.065,0.057,0.144	0.383	0.4715	0.0886667	chr11:125102111-125102753	171	195	114	77	604	16	53.28	40.31	2.58	50.7	37.73	50.7
A3SS	ENSG00000119446	RBM18	chr9	-	69,53	33,97	139,124,207	0,3,1	0	0	0.662,0.339	1.0,0.975,0.995	-0.49	0.5005	0.99	chr9:122261359-122264734	153	198	132	67	598	0	56.41	33.67	0	56.41	33.67	56.41
A3SS	ENSG00000131503	ANKHD1	chr5	+	125,280	47,55	645,219,912	0,15,3	0	0	0.685,0.806	1.0,0.923,0.996	-0.227	0.7455	0.973	chr5:140436237-140438637	59	147	135	93	773	33	71.36	40.79	4.09	67.27	36.7	67.27
A3SS	ENSG00000182179	UBA7	chr3	-	158,54	30,0	604,1063,2745	0,0,0	1.94567e-07	3.32592e-06	0.593,1.0	1.0,1.0,1.0	-0.204	0.7965	1	chr3:49810963-49811889	48	60	44	17	503	0	55.56	27.87	0	55.56	27.87	55.56
A3SS	ENSG00000125354	SEPTIN6	chrX	-	545,58	937,66	4,65,53	738,878,1380	0	0	0.343,0.441	0.005,0.062,0.033	0.359	0.392	0.0333333	chrX:119625314-119629337	532	718	579	230	2142	74	57.44	28.43	3.34	54.1	25.09	54.1
A3SS	ENSG00000176915	ANKLE2	chr12	-	158,145	34,78	237,137,359	29,0,26	2.15001e-07	2.78198e-06	0.752,0.549	0.842,1.0,0.9	-0.263	0.6505	0.914	chr12:132734364-132735425	362	54	148	11	637	11	12.98	6.92	1.7	11.28	5.22	11.28
A3SS	ENSG00000151287	TEX30	chr13	-	41,30	152,76	6,0,8	147,69,252	0	0	0.198,0.265	0.036,0.0,0.028	0.21	0.2315	0.0213333	chr13:102769991-102773701	382	97	566	38	813	0	20.25	6.29	0	20.25	6.29	20.25
A3SS	ENSG00000114933	INO80D	chr2	-	177,260	40,51	170,575,342	0,8,6	0	0	0.733,0.76	1.0,0.978,0.973	-0.237	0.7465	0.983667	chr2:206062778-206063170	211	92	383	45	601	16	30.36	10.51	2.59	27.77	7.92	27.77
A3SS	ENSG00000128739	SNRPN	chr15	+	422,1266	474,539	1867,1699,2488	0,49,0	0	0	0.348,0.585	1.0,0.954,1.0	-0.518	0.4665	0.984667	chr15:24968062-24974476	1927	1082	1617	154	4393	34	35.96	8.7	0.77	35.19	7.93	35.19
A3SS	ENSG00000163161	ERCC3	chr2	-	77,205	259,185	16,4,12	84,94,458	6.77089e-10	2.41265e-08	0.21,0.497	0.145,0.037,0.023	0.285	0.3535	0.0683333	chr2:127289316-127289708	457	250	345	29	651	14	35.36	7.75	2.11	33.25	5.64	33.25
A3SS	ENSG00000197993	KEL	chr7	-	38,106	43,106	8,15,84	98,200,280	0	0	0.444,0.475	0.069,0.063,0.213	0.345	0.4595	0.115	chr7:142954444-142957846	154	134	185	23	610	36	46.53	11.06	5.57	40.96	5.49	40.96
A3SS	ENSG00000155903	RASA2	chr3	+	598,97	258,79	81,29,2	225,235,1112	0	0	0.654,0.5	0.227,0.091,0.001	0.471	0.577	0.106333	chr3:141553920-141555932	506	79	423	29	916	52	13.5	6.42	5.37	8.13	1.05	8.13
A3SS	ENSG00000114107	CEP70	chr3	-	87,174	133,252	78,30,58	227,200,467	2.68674e-14	1.29625e-12	0.327,0.339	0.203,0.1,0.084	0.204	0.333	0.129	chr3:138572838-138591873	114	247	36	14	411	120	68.42	28	22.6	45.82	5.4	45.82
A3SS	ENSG00000128563	PRKRIP1	chr7	+	130,183	3,95	107,7,194	0,0,0	6.02133e-08	8.83282e-07	0.968,0.575	1.0,1.0,1.0	-0.229	0.7715	1	chr7:102364391-102366095	191	81	136	20	404	48	29.78	12.82	10.62	19.16	2.2	19.16
A3SS	ENSG00000111364	DDX55	chr12	+	321,82	214,238	22,22,112	211,165,510	8.68937e-05	0.000704829	0.51,0.193	0.067,0.085,0.132	0.257	0.3515	0.0946667	chr12:123602236-123606001	523	190	560	37	990	37	26.65	6.2	3.6	23.05	2.6	23.05
A3SS	ENSG00000149547	EI24	chr11	+	106,165	305,405	0,16,0	419,207,870	0	0	0.243,0.274	0.0,0.067,0.0	0.236	0.2585	0.0223333	chr11:125572549-125575428	733	245	649	10	1549	0	25.05	1.52	0	25.05	1.52	25.05
A3SS	ENSG00000037474	NSUN2	chr5	-	100,195	72,49	187,101,468	1,7,0	0	0	0.532,0.765	0.994,0.922,1.0	-0.323	0.6485	0.972	chr5:6605132-6606839	267	128	352	10	684	11	32.41	2.76	1.58	30.83	1.18	30.83
A3SS	ENSG00000162298	SYVN1	chr11	-	156,171	323,453	56,0,0	523,264,988	0	0	0.302,0.253	0.088,0.0,0.0	0.248	0.2775	0.0293333	chr11:65133139-65133489	818	253	976	27	1921	44	23.62	2.69	2.24	21.38	0.45	21.38
A3SS	ENSG00000146223	RPL7L1	chr6	+	50,46	72,101	36,14,308	0,0,40	0	0	0.193,0.136	1.0,1.0,0.726	-0.744	0.1645	0.908667	chr6:42884730-42886490	3032	196	1940	0	4870	48	6.07	0	0.98	5.09	0	5.09
A3SS	ENSG00000104783	KCNN4	chr19	-	21,274	0,56	168,48	180,25	1.07666e-05	0.000109468	1.0,0.805	0.44,0.618	0.374	0.9025	0.529	chr19:43771979-43774211	1799	194	1535	45	3442	150	9.73	2.85	4.18	5.55	0	5.55
A3SS	ENSG00000064545	TMEM161A	chr19	-	153,321	117,40	108,354,473	0,0,0	2.22045e-16	1.43559e-14	0.465,0.842	1.0,1.0,1.0	-0.347	0.6535	1	chr19:19132331-19132676	1005	103	648	0	1544	54	9.3	0	3.38	5.92	0	5.92
A3SS	ENSG00000117480	FAAH	chr1	+	141,263	164,261	43,34,8	370,111,431	0	0	0.297,0.331	0.054,0.131,0.009	0.249	0.314	0.0646667	chr1:46410834-46411671	95	12	135	0	183	0	11.21	0	0	11.21	0	11.21
A3SS	ENSG00000144747	TMF1	chr3	-	237,105	33,12	250,34,113	0,0,0	0	0	0.687,0.728	1.0,1.0,1.0	-0.292	0.7075	1	chr3:69048111-69051964	350	46	205	0	402	0	11.62	0	0	11.62	0	11.62
A3SS	ENSG00000082212	ME2	chr18	+	371,8	0,0	253,206	59,32	0	0	1.0,1.0	0.766,0.831	0.202	1	0.7985	chr18:50940366-50947566	483	85	385	0	857	20	14.96	0	2.28	12.68	0	12.68
A3SS	ENSG00000114626	ABTB1	chr3	+	133,153	2,40	608,290,331	0,0,0	7.7226e-10	1.68319e-08	0.966,0.62	1.0,1.0,1.0	-0.207	0.793	1	chr3:127676561-127677306	259	38	150	0	323	0	12.79	0	0	12.79	0	12.79
A3SS	ENSG00000149150	SLC43A1	chr11	-	148,198	95,198	4,15,12	189,275,276	0	0	0.545,0.434	0.016,0.04,0.032	0.46	0.4895	0.0293333	chr11:57501131-57513977	577	124	191	0	701	15	17.69	0	2.09	15.6	0	15.6
A3SS	ENSG00000124784	RIOK1	chr6	+	139,101	273,187	7,18,24	307,153,743	0	0	0.28,0.292	0.017,0.082,0.024	0.245	0.286	0.041	chr6:7393283-7395163	497	116	509	0	1230	0	18.92	0	0	18.92	0	18.92
A3SS	ENSG00000165948	IFI27L1	chr14	+	444,320	148,97	263,714,729	0,74,48	0	0	0.685,0.705	1.0,0.875,0.917	-0.236	0.695	0.930667	chr14:94100751-94101995	559	248	830	21	1287	132	30.73	2.47	9.3	21.43	0	21.43
A3SS	ENSG00000008128	CDK11A	chr1	-	118,50	169,174	0,0,0	230,443,243	0	0	0.372,0.196	0.0,0.0,0.0	0.284	0.284	0	chr1:1712243-1716365	485	152	525	0	1297	0	23.86	0	0	23.86	0	23.86
A3SS	ENSG00000141002	TCF25	chr16	+	838,10	5,0	266,405	43,148	0	0	0.992,1.0	0.826,0.678	0.244	0.996	0.752	chr16:89893838-89895157	513	220	706	0	1414	90	30.01	0	5.98	24.03	0	24.03
A3SS	ENSG00000136451	VEZF1	chr17	-	254,65	755,32	0,309,180	975,705,1540	2.45074e-05	0.000246546	0.231,0.644	0.0,0.281,0.094	0.313	0.4375	0.125	chr17:57980582-57981892	324	206	249	0	687	88	38.87	0	11.35	27.52	0	27.52
A3SS	ENSG00000179583	CIITA	chr16	+	149,618	58,990	1,100,12	683,438,594	2.22045e-16	1.43559e-14	0.485,0.186	0.001,0.077,0.007	0.307	0.3355	0.0283333	chr16:10901538-10902124	168	73	75	0	382	0	30.29	0	0	30.29	0	30.29
A3SS	ENSG00000143971	ETAA1	chr2	+	291,31	0,0	699,909	11,37	8.0072e-07	1.69809e-05	1.0,1.0	0.814,0.629	0.278	1	0.7215	chr2:67402954-67405355	112	52	54	0	109	0	31.71	0	0	31.71	0	31.71
A3SS	ENSG00000205531	NAP1L4	chr11	-	171,221	272,530	0,0,0	644,547,1189	0	0	0.336,0.251	0.0,0.0,0.0	0.293	0.2935	0	chr11:2972081-2976043	1684	830	1380	0	2566	30	33.02	0	1.16	31.86	0	31.86
A3SS	ENSG00000030066	NUP160	chr11	-	203,215	81,104	143,49,496	28,0,2	1.11022e-16	1.2912e-14	0.65,0.605	0.791,1.0,0.995	-0.301	0.6275	0.928667	chr11:47783052-47784941	311	194	184	0	497	31	38.42	0	5.87	32.55	0	32.55
A3SS	ENSG00000270629	NBPF14	chr1	-	319,20	178,8	34,88,13	204,243,339	0	0	0.63,0.703	0.137,0.256,0.035	0.524	0.6665	0.142667	chr1:148639995-148679481	436	249	135	0	747	20	36.35	0	2.61	33.74	0	33.74
A5SS	ENSG00000204256	BRD2	chr6	+	56,95	66,57	166,123,182	20,0,30	5.81979e-13	2.42114e-11	0.362,0.527	0.847,1.0,0.802	-0.439	0.4445	0.883	chr6:32978105-32980152	229	53	177	39	256	29	18.79	18.06	10.18	8.61	7.88	8.61
A5SS	ENSG00000157404	KIT	chr4	+	129,5	233,8	33,18,48	95,330,527	7.7377e-11	2.92098e-09	0.339,0.366	0.243,0.048,0.078	0.23	0.3525	0.123	chr4:54725836-54727344	165	59	119	29	301	11	26.34	19.59	3.53	22.81	16.06	22.81
A5SS	ENSG00000134461	ANKRD16	chr10	-	125,65	94,35	0,0,0	448,31,151	0	0	0.538,0.619	0.0,0.0,0.0	0.579	0.5785	0	chr10:5885702-5887990	498	295	285	56	778	63	37.2	16.42	7.49	29.71	8.93	29.71
A5SS	ENSG00000065600	PACC1	chr1	-	143,174	40,10	131,118,136	0,0,0	2.2321e-12	1.51262e-10	0.662,0.905	1.0,1.0,1.0	-0.216	0.7835	1	chr1:212410404-212414915	348	58	176	0	389	0	14.29	0	0	14.29	0	14.29
MXE	ENSG00000128739	SNRPN	chr15	+	623,558	1018,3073	33,3,30	4531,4409,6244	0	0	0.402,0.166	0.008,0.001,0.005	0.279	0.284	0.00466667	chr15:24962093-24974476	1302	111	125	36	73	0	7.86	22.36	0	7.86	22.36	22.36
MXE	ENSG00000092096	SLC22A17	chr14	-	88,114	53,73	137,60,169	43,0,10	3.3396e-11	1.29414e-09	0.693,0.68	0.812,1.0,0.958	-0.237	0.6865	0.923333	chr14:23347138-23348326	77	23	25	0	28	0	23	0	0	23	0	23
RI	ENSG00000143793	C1orf35	chr1	-	242,13	122,3	121,138	10,0	1.94766e-09	5.93891e-08	0.518,0.701	0.868,1.0	-0.325	0.6095	0.934	chr1:228102063-228102580	1185	10	869	130	1316	0	0.84	13.01	0	0.84	13.01	13.01
RI	ENSG00000187531	SIRT7	chr17	-	35,304	94,239	3,55,3	311,370,309	1.9984e-15	7.06319e-14	0.168,0.408	0.005,0.075,0.005	0.26	0.288	0.0283333	chr17:81914031-81914476	818	160	533	153	1142	203	16.36	22.3	15.09	1.27	7.21	7.21
RI	ENSG00000145020	AMT	chr3	-	1321,1875	428,360	2782,1472,3954	0,115,35	0	0	0.537,0.662	1.0,0.828,0.977	-0.335	0.5995	0.935	chr3:49416757-49417738	1081	302	851	131	2974	165	21.84	13.34	5.26	16.58	8.08	16.58
RI	ENSG00000112146	FBXO9	chr6	+	96,182	78,99	150,186,348	6,2,0	0	0	0.192,0.262	0.829,0.947,1.0	-0.698	0.227	0.925333	chr6:53092713-53093581	769	176	481	10	1475	6	18.62	2.04	0.41	18.21	1.63	18.21
RI	ENSG00000064545	TMEM161A	chr19	-	63,119	117,40	40,140,177	0,0,0	0	0	0.177,0.544	1.0,1.0,1.0	-0.639	0.3605	1	chr19:19132331-19132774	1005	103	648	0	1544	54	9.3	0	3.38	5.92	0	5.92
RI	ENSG00000039523	RIPOR1	chr16	+	340,136	17,76	15,9,39	50,92,396	9.99201e-16	3.65064e-14	0.93,0.541	0.165,0.061,0.061	0.64	0.7355	0.0956667	chr16:67540437-67540724	128	64	129	11	194	53	33.33	7.86	21.46	11.87	0	11.87
SE	ENSG00000198399	ITSN2	chr2	-	27,27	31,167	0,2,0	169,230,148	6.66134e-16	3.0267e-14	0.361,0.095	0.0,0.006,0.0	0.226	0.228	0.002	chr2:24275692-24286371	153	0	98	7	154	0	0	6.67	0	0	6.67	6.67
SE	ENSG00000129292	PHF20L1	chr8	+	67,227	146,114	28,0,58	363,135,518	7.32476e-10	1.73124e-08	0.231,0.567	0.048,0.0,0.068	0.36	0.399	0.0386667	chr8:132798751-132804052	303	0	58	6	100	1	0	9.38	0.99	0	8.39	8.39
SE	ENSG00000169764	UGP2	chr2	+	195,54	603,44	12,38,0	298,194,478	3.09752e-14	2.58652e-12	0.132,0.365	0.019,0.084,0.0	0.214	0.2485	0.0343333	chr2:63856285-63857956	873	0	758	127	1068	29	0	14.35	2.64	0	11.71	11.71
SE	ENSG00000213995	NAXD	chr13	+	178,89	22,24	15,11,431	0,0,27	0.000168724	0.00072967	0.835,0.699	1.0,1.0,0.909	-0.203	0.767	0.969667	chr13:110624213-110627567	117	0	30	24	194	35	0	44.44	15.28	0	29.16	29.16
SE	ENSG00000211456	SACM1L	chr3	+	28,62	60,172	0,0,2	111,154,334	0	0	0.234,0.191	0.0,0.0,0.004	0.211	0.2125	0.00133333	chr3:45713120-45714102	219	22	78	84	167	24	9.13	51.85	12.57	0	39.28	39.28
SE	ENSG00000163635	ATXN7	chr3	+	86,162	28,11	194,108,268	15,2,0	0.000121445	0.000725643	0.568,0.863	0.847,0.959,1.0	-0.22	0.7155	0.935333	chr3:63988038-63990879	92	0	81	87	157	0	0	51.79	0	0	51.79	51.79
SE	ENSG00000147649	MTDH	chr8	+	990,38	66,13	873,507,770	3,0,7	1.62981e-13	1.1997e-11	0.873,0.572	0.993,1.0,0.98	-0.269	0.7225	0.991	chr8:97686647-97689123	1601	18	656	103	1303	11	1.11	13.57	0.84	0.27	12.73	12.73
SE	ENSG00000107672	NSMCE4A	chr10	-	290,2	186,5	0,98,153	611,407,955	3.51279e-07	3.80882e-06	0.517,0.215	0.0,0.142,0.099	0.286	0.366	0.0803333	chr10:121959480-121960426	1240	140	266	175	3216	319	10.14	39.68	9.02	1.12	30.66	30.66
SE	ENSG00000113522	RAD50	chr5	+	55,191	12,26	294,161,298	0,0,0	0	0	0.678,0.771	1.0,1.0,1.0	-0.275	0.7245	1	chr5:132591856-132603509	200	1	115	11	799	1	0.5	8.73	0.13	0.37	8.6	8.6
SE	ENSG00000113456	RAD1	chr5	-	51,120	43,222	18,0,7	215,85,266	0	0	0.415,0.244	0.048,0.0,0.016	0.308	0.3295	0.0213333	chr5:34913449-34914981	794	155	297	118	779	141	16.33	28.43	15.33	1	13.1	13.1
SE	ENSG00000159884	CCDC107	chr9	+	39,2	331,2	0,0,0	57,251,218	3.18894e-05	0.000303324	0.08,0.426	0.0,0.0,0.0	0.253	0.253	0	chr9:35658555-35661423	388	4	347	37	530	0	1.02	9.64	0	1.02	9.64	9.64
SE	ENSG00000132541	RIDA	chr8	-	148,175	21,37	250,342,325	0,0,0	0	0	0.829,0.765	1.0,1.0,1.0	-0.203	0.797	1	chr8:98106251-98117179	650	39	597	178	1177	0	5.66	22.97	0	5.66	22.97	22.97
SE	ENSG00000142166	IFNAR1	chr21	+	170,13	187,6	50,26,0	148,157,350	3.62628e-11	1.56024e-09	0.345,0.557	0.164,0.088,0.0	0.367	0.451	0.084	chr21:33343514-33345380	456	76	203	142	716	41	14.29	41.16	5.42	8.87	35.74	35.74
SE	ENSG00000112855	HARS2	chr5	+	265,2	137,1	62,63,325	0,0,0	0	0	0.537,0.546	1.0,1.0,1.0	-0.458	0.5415	1	chr5:140695717-140696634	119	19	173	151	278	0	13.77	46.6	0	13.77	46.6	46.6
SE	ENSG00000164414	SLC35A1	chr6	+	33,41	42,493	5,3,1	227,354,747	1.01497e-12	2.71751e-11	0.398,0.065	0.018,0.007,0.001	0.223	0.2315	0.00866667	chr6:87506361-87508616	599	30	426	52	1156	23	4.77	10.88	1.95	2.82	8.93	8.93
SE	ENSG00000175711	B3GNTL1	chr17	-	97,162	344,164	10,4,56	397,384,938	0	0	0.132,0.347	0.013,0.006,0.031	0.223	0.2395	0.0166667	chr17:82957338-82961352	1409	52	570	42	1679	19	3.56	6.86	1.12	2.44	5.74	5.74
SE	ENSG00000115947	ORC4	chr2	-	414,722	116,178	591,416,1080	0,0,0	0	0	0.614,0.643	1.0,1.0,1.0	-0.371	0.6285	1	chr2:147943415-147952533	892	220	723	276	2045	0	19.78	27.63	0	19.78	27.63	27.63
SE	ENSG00000141560	FN3KRP	chr17	+	228,52	46,9	293,254,78	0,0,0	0	0	0.737,0.766	1.0,1.0,1.0	-0.248	0.7515	1	chr17:82718885-82722906	694	44	662	56	1307	17	5.96	7.8	1.28	4.68	6.52	6.52
SE	ENSG00000160255	ITGB2	chr21	-	578,23	341,46	0,0,0	280,44,294	0	0	0.481,0.214	0.0,0.0,0.0	0.347	0.3475	0	chr21:44907011-44910392	49	427	0	142	236	0	89.71	100	0	89.71	100	100
SE	ENSG00000186364	NUDT17	chr1	+	136,244	42,159	347,2,726	0,0,0	0	0	0.592,0.407	1.0,1.0,1.0	-0.501	0.4995	1	chr1:145845609-145846478	42	24	46	16	180	13	36.36	25.81	6.74	29.62	19.07	29.62
SE	ENSG00000174197	MGA	chr15	+	88,252	14,63	626,580,436	0,0,0	0	0	0.787,0.701	1.0,1.0,1.0	-0.256	0.744	1	chr15:41707707-41711369	240	35	225	22	203	10	12.73	8.91	4.69	8.04	4.22	8.04
SE	ENSG00000124193	SRSF6	chr20	+	129,58	67,57	20,14,9	62,79,183	0	0	0.408,0.267	0.103,0.06,0.017	0.278	0.3375	0.06	chr20:43458340-43459915	128	63	30	6	335	7	32.98	16.67	2.05	30.93	14.62	30.93
SE	ENSG00000157637	SLC38A10	chr17	-	31,169	13,31	175,139,253	0,0,0	0	0	0.577,0.757	1.0,1.0,1.0	-0.333	0.667	1	chr17:81270897-81276171	121	31	305	16	325	0	20.39	4.98	0	20.39	4.98	20.39
SE	ENSG00000205629	LCMT1	chr16	+	45,100	27,241	0,0,76	305,428,874	4.44089e-16	2.07369e-14	0.443,0.165	0.0,0.0,0.04	0.291	0.304	0.0133333	chr16:25111710-25128586	386	433	631	95	836	50	52.87	13.09	5.64	47.23	7.45	47.23
SE	ENSG00000128739	SNRPN	chr15	+	1364,1221	411,1322	91,3,64	2179,2157,3192	0	0	0.644,0.335	0.022,0.001,0.011	0.478	0.4895	0.0113333	chr15:24962093-24968102	1889	1336	1572	110	5152	74	41.43	6.54	1.42	40.01	5.12	40.01
SE	ENSG00000100519	PSMC6	chr14	+	82,18	146,26	79,8,15	468,44,261	1.08802e-14	4.97717e-13	0.276,0.32	0.103,0.11,0.038	0.214	0.298	0.0836667	chr14:52721089-52724056	1012	228	960	58	1647	175	18.39	5.7	9.6	8.79	0	8.79
SE	ENSG00000121940	CLCC1	chr1	-	14,131	76,87	0,0,25	225,60,176	5.7874e-08	5.86903e-07	0.079,0.412	0.0,0.0,0.062	0.225	0.2455	0.0206667	chr1:108943815-108947738	136	15	127	0	409	0	9.93	0	0	9.93	0	9.93
SE	ENSG00000160087	UBE2J2	chr1	-	329,363	164,48	284,238,443	0,0,0	0	0	0.571,0.834	1.0,1.0,1.0	-0.298	0.7025	1	chr1:1253888-1257150	1784	222	1316	0	2626	0	11.07	0	0	11.07	0	11.07
SE	ENSG00000176393	RNPEP	chr1	+	310,301	91,24	352,88,591	7,0,0	3.33067e-16	2.59958e-14	0.629,0.862	0.962,1.0,1.0	-0.242	0.7455	0.987333	chr1:201996151-201999965	519	115	303	0	752	18	18.14	0	2.34	15.8	0	15.8
SE	ENSG00000185813	PCYT2	chr17	-	67,102	225,120	0,6,29	491,88,447	0	0	0.179,0.384	0.0,0.048,0.045	0.25	0.2815	0.031	chr17:81906739-81907618	1164	488	1077	81	2231	342	29.54	6.99	13.29	16.25	0	16.25
SE	ENSG00000113360	DROSHA	chr5	-	134,156	55,37	79,89,188	0,0,0	0	0	0.589,0.713	1.0,1.0,1.0	-0.349	0.651	1	chr5:31406832-31410907	392	99	280	0	411	0	20.16	0	0	20.16	0	20.16
SE	ENSG00000137135	ARHGEF39	chr9	-	117,183	45,5	131,31,372	0,0,0	1.50236e-09	3.29521e-08	0.614,0.957	1.0,1.0,1.0	-0.215	0.7855	1	chr9:35664351-35665212	179	50	104	0	296	0	21.83	0	0	21.83	0	21.83
SE	ENSG00000186314	PRELID2	chr5	-	20,66	17,142	0,0,0	244,78,221	0	0	0.339,0.168	0.0,0.0,0.0	0.254	0.2535	0	chr5:145823056-145835253	439	158	213	0	729	24	26.47	0	3.19	23.28	0	23.28
SE	ENSG00000166908	PIP4K2C	chr12	+	315,233	43,15	109,59,491	0,0,0	0	0	0.724,0.847	1.0,1.0,1.0	-0.215	0.7855	1	chr12:57600303-57601368	186	58	94	0	191	0	23.77	0	0	23.77	0	23.77
SE	ENSG00000004864	SLC25A13	chr7	-	7,86	45,113	0,0,0	96,303,195	0	0	0.086,0.316	0.0,0.0,0.0	0.201	0.201	0	chr7:96193127-96208997	160	55	137	0	624	0	25.58	0	0	25.58	0	25.58
SE	ENSG00000197323	TRIM33	chr1	-	123,63	102,188	0,0,0	295,62,183	0	0	0.417,0.166	0.0,0.0,0.0	0.291	0.2915	0	chr1:114408656-114410336	298	110	329	0	579	0	26.96	0	0	26.96	0	26.96
SE	ENSG00000025434	NR1H3	chr11	+	104,17	630,8	0,1,0	228,137,619	3.12902e-09	5.23543e-08	0.054,0.425	0.0,0.003,0.0	0.238	0.2395	0.001	chr11:47261898-47268046	83	33	67	0	398	0	28.45	0	0	28.45	0	28.45
SE	ENSG00000074266	EED	chr11	+	5,140	32,151	0,0,0	153,155,197	0	0	0.089,0.366	0.0,0.0,0.0	0.227	0.2275	0	chr11:86245247-86250468	216	103	248	0	591	0	32.29	0	0	32.29	0	32.29
SE	ENSG00000163703	CRELD1	chr3	+	63,66	70,64	0,10,14	211,49,202	0	0	0.274,0.302	0.0,0.079,0.028	0.252	0.288	0.0356667	chr3:9943461-9945052	138	91	146	0	470	17	39.74	0	3.49	36.25	0	36.25
